# Supplementary material for: Compositional Analysis of Flatworm Genomes Shows Strong Codon Usage Biases Across All Classes
Source: Front Genet. 2019 Sep 5;10:771. doi: 10.3389/fgene.2019.00771 (PMC6739440; doi:10.3389/fgene.2019.00771)
Supplement: Supplementary file 1 [file Table_1.xlsx]

## Sheet: AA_Frequencies
Table S1. Amino acid frequencies in pairs of cestodes, trematodes and turbellaria species. Conservation and variation of each aminoacid was calculated. Chi test significant changes are indicated by red numbers.
			Hdim			Egra					Chi Square test
		Aa	Freq	Cons	Var	Freq	Cons	Var			HD obs	Eg obs	Hd exp	Eg exp	chitest
		W	0.0112951	0.953358	0.0466418	0.0113162	0.951583	0.0484171		W	536	537	536.5	536.5	0.975646
		F	0.0464871	0.863101	0.136899	0.0465714	0.861538	0.138462		F	2206	2210	2208	2208	0.952002
		Y	0.0353395	0.859273	0.140727	0.0348127	0.872276	0.127724		Y	1677	1652	1664.5	1664.5	0.664801
		C	0.0214313	0.888889	0.111111	0.0217474	0.875969	0.124031		C	1017	1032	1024.5	1024.5	0.740361
		M	0.0245501	0.787983	0.212017	0.0246976	0.783276	0.216724		M	1165	1172	1168.5	1168.5	0.884869
		I	0.0647785	0.760247	0.239753	0.0609643	0.807812	0.192188		I	3074	2893	2983.5	2983.5	0.0191216
		V	0.0704261	0.792938	0.207062	0.0721752	0.773723	0.226277		V	3342	3425	3383.5	3383.5	0.312987
		L	0.0953555	0.875801	0.124199	0.0971046	0.860026	0.139974		L	4525	4608	4566.5	4566.5	0.385119
		A	0.0711426	0.814277	0.185723	0.0732499	0.790852	0.209148		A	3376	3476	3426	3426	0.227021
		P	0.0421882	0.895105	0.104895	0.0426097	0.886251	0.113749		P	2002	2022	2012	2012	0.752547
		G	0.0662115	0.918205	0.081795	0.0673284	0.902973	0.0970266		G	3142	3195	3168.5	3168.5	0.505549
		S	0.0598264	0.730539	0.269461	0.0595524	0.7339	0.2661		S	2839	2826	2832.5	2832.5	0.862871
		T	0.0517975	0.764849	0.235151	0.05165	0.767034	0.232966		T	2458	2451	2454.5	2454.5	0.920417
		N	0.0424622	0.742432	0.257568	0.0402917	0.782427	0.217573		N	2015	1912	1963.5	1963.5	0.100251
		Q	0.034918	0.777308	0.222692	0.0346862	0.782503	0.217497		Q	1657	1646	1651.5	1651.5	0.848213
		D	0.0561386	0.819444	0.180556	0.0556539	0.826581	0.173419		D	2664	2641	2652.5	2652.5	0.752169
		E	0.0639145	0.825585	0.174415	0.0641885	0.822062	0.177938		E	3033	3046	3039.5	3039.5	0.867578
		K	0.0604585	0.7832	0.2168	0.0567708	0.834076	0.165924		K	2869	2694	2781.5	2781.5	0.0189608
		H	0.0232857	0.813575	0.186425	0.02337	0.81064	0.18936		H	1105	1109	1107	1107	0.932253
		R	0.057993	0.863735	0.136265	0.0612593	0.817681	0.182319		R	2752	2907	2829.5	2829.5	0.0393556
			Sman	SM		Fhep					Chi Square test
		SM	Freq	Cons	Var	Freq	Cons	Var			Sm obs	Fh obs	Sm exp	Fh exp	chitest
		W	0.0117377	0.928187	0.0718133	0.0116955	0.931532	0.0684685		W	557	555	556	556	0.952175
		F	0.0460235	0.815018	0.184982	0.0448224	0.836859	0.163141		F	2184	2127	2155.5	2155.5	0.385322
		Y	0.0352552	0.816497	0.183503	0.0355081	0.810682	0.189318		Y	1673	1685	1679	1679	0.835946
		C	0.0224849	0.831303	0.168697	0.0225482	0.828972	0.171028		C	1067	1070	1068.5	1068.5	0.948257
		M	0.0237915	0.733392	0.266608	0.0255405	0.683168	0.316832		M	1129	1212	1170.5	1170.5	0.0862632
		I	0.0657057	0.661321	0.338679	0.0590045	0.736429	0.263571		I	3118	2800	2959	2959	3.56959e-05
		V	0.0691828	0.729516	0.270484	0.0716905	0.703998	0.296002		V	3283	3402	3342.5	3342.5	0.145546
		L	0.0977578	0.813106	0.186894	0.0980318	0.810834	0.189166		L	4639	4652	4645.5	4645.5	0.892715
		A	0.0666329	0.776407	0.223593	0.0724913	0.713663	0.286337		A	3162	3440	3301	3301	0.000622939
		P	0.0413242	0.867925	0.132075	0.0425675	0.842574	0.157426		P	1961	2020	1990.5	1990.5	0.349739
		G	0.0651789	0.894601	0.105399	0.0666329	0.875079	0.124921		G	3093	3162	3127.5	3127.5	0.382969
		S	0.0619969	0.631543	0.368457	0.0591309	0.662153	0.337847		S	2942	2806	2874	2874	0.0728408
		T	0.0513761	0.694011	0.305989	0.0512707	0.695438	0.304562		T	2438	2433	2435.5	2435.5	0.942888
		N	0.0431365	0.664875	0.335125	0.039807	0.720487	0.279513		N	2047	1889	1968	1968	0.011788
		Q	0.0341594	0.700185	0.299815	0.0343069	0.697174	0.302826		Q	1621	1628	1624.5	1624.5	0.90226
		D	0.0558646	0.770653	0.229347	0.0557171	0.772693	0.227307		D	2651	2644	2647.5	2647.5	0.923363
		E	0.063472	0.775564	0.224436	0.0644624	0.763648	0.236352		E	3012	3059	3035.5	3035.5	0.54637
		K	0.0606271	0.727146	0.272854	0.0576558	0.76462	0.23538		K	2877	2736	2806.5	2806.5	0.0598349
		H	0.025098	0.740554	0.259446	0.0251191	0.739933	0.260067		H	1191	1192	1191.5	1191.5	0.983656
		R	0.0591942	0.805625	0.194375	0.0619969	0.769205	0.230795		R	2809	2942	2875.5	2875.5	0.0794649
			Smed			Mlin					Chi Square test
			Freq	Cons	Var	Freq	Cons	Var			Sm obs	Ml obs	Sm exp	Ml exp	chitest
		W	0.0109158	0.826255	0.173745	0.0114005	0.791128	0.208872		W	518	541	529.5	529.5	0.479708
		F	0.0482573	0.665066	0.334934	0.0453913	0.707057	0.292943		F	2290	2154	2222	2222	0.0413402
		Y	0.0368357	0.630435	0.369565	0.0329582	0.704604	0.295396		Y	1748	1564	1656	1656	0.00138759
		C	0.0221267	0.659048	0.340952	0.022211	0.656546	0.343454		C	1050	1054	1052	1052	0.930509
		M	0.0268049	0.496069	0.503931	0.0248873	0.534293	0.465707		M	1272	1181	1226.5	1226.5	0.0661578
		I	0.0737135	0.473128	0.526872	0.0550217	0.633857	0.366143		I	3498	2611	3054.5	3054.5	7.54437e-30
		V	0.0652843	0.598128	0.401872	0.0722384	0.540548	0.459452		V	3098	3428	3263	3263	4.40798e-05
		L	0.0903823	0.692702	0.307298	0.0958191	0.653398	0.346602		L	4289	4547	4418	4418	0.00605698
		A	0.0609011	0.64083	0.35917	0.0792768	0.492291	0.507709		A	2890	3762	3326	3326	1.11501e-26
		P	0.0380368	0.768421	0.231579	0.042125	0.693847	0.306153		P	1805	1999	1902	1902	0.00165837
		G	0.0636617	0.813969	0.186031	0.0692249	0.748554	0.251446		G	3021	3285	3153	3153	0.000885758
		S	0.0637881	0.462504	0.537496	0.0596578	0.494525	0.505475		S	3027	2831	2929	2929	0.0104421
		T	0.0511021	0.524536	0.475464	0.0497534	0.538755	0.461245		T	2425	2361	2393	2393	0.354908
		N	0.0503856	0.454621	0.545379	0.0381633	0.600221	0.399779		N	2391	1811	2101	2101	3.63742e-19
		Q	0.0346019	0.521924	0.478076	0.0380579	0.474529	0.525471		Q	1642	1806	1724	1724	0.00522328
		D	0.0569183	0.643095	0.356905	0.0564336	0.648618	0.351382		D	2701	2678	2689.5	2689.5	0.753824
		E	0.0639567	0.612191	0.387809	0.0627977	0.62349	0.37651		E	3035	2980	3007.5	3007.5	0.478225
		K	0.0715851	0.514277	0.485723	0.0581405	0.6332	0.3668		K	3397	2759	3078	3078	4.23964e-16
		H	0.0223796	0.611111	0.388889	0.02337	0.585212	0.414788		H	1062	1109	1085.5	1085.5	0.313112
		R	0.0483626	0.708061	0.291939	0.0630716	0.542934	0.457066		R	2295	2993	2644	2644	8.10063e-22
