# Supplementary material for: Compositional Analysis of Flatworm Genomes Shows Strong Codon Usage Biases Across All Classes
Source: Front Genet. 2019 Sep 5;10:771. doi: 10.3389/fgene.2019.00771 (PMC6739440; doi:10.3389/fgene.2019.00771)
Supplement: Supplementary file 2 [file Table_2.xlsx]

## Sheet: Aa Subtitution matrixes
	STable 2-Matrices of aminoacid changes in orthologuos positions between pairs of species. Unchanged positions are represented in the diagonal (dark blue cells). High count changes are highlighted in colors. Chi test significant changes are indicated by red numbers.
		H.diminuta																							Chi test of each bidirectional change
		W	F	Y	C	M	I	V	L	A	P	G	S	T	N	Q	D	E	K	H	R	Total				W	F	Y	C	M	I	V	L	A	P	G	S	T	N	Q	D	E	K	H	R
E.granulosus	W	511	6	3	1	1	1	3	4	1	0	0	1	2	1	0	0	0	0	0	2	537			W	1	0.763025	1	0.317311	1	0.317311	0.317311	0.738883	1	1	0.157299	1	0.563703	0.317311	1	1	1	1	0.317311	0.563703
	F	5	1904	121	9	6	23	19	67	7	4	3	17	4	4	2	3	2	1	5	4	2210			F	0.763025	1	0.257074	1	0.781511	0.224916	0.639412	0.797714	0.796253	0.179712	0.4795	0.0718606	0.248213	0.738883	0.157299	0.317311	0.157299	1	0.405381	0.365712
	Y	3	104	1441	1	4	3	8	12	6	1	3	4	1	8	6	5	3	3	31	5	1652			Y	1	0.257074	1	0.0587817	0.414216	0.4795	1	0.512691	0.157299	0.317311	0.0832645	0.248213	0.10247	0.371093	0.317311	0.10247	0.705457	0.317311	0.422678	0.763025
	C	3	9	6	904	2	6	8	9	9	4	9	28	11	6	3	3	2	3	1	6	1032			C	0.317311	1	0.0587817	1	0.654721	0.763025	1	0.818546	0.220671	0.179712	0.165518	0.48384	0.0707011	0.527089	0.4795	0.317311	1	0.654721	1	0.0736383
	M	1	7	2	3	918	53	30	81	14	1	1	11	22	4	4	1	5	9	1	4	1172			M	1	0.781511	0.414216	0.654721	1	0.1444	0.278599	0.874367	0.4795	1	1	0.133614	0.33039	0.527089	0.365712	0.563703	0.763025	0.818546	1	1
	I	0	32	5	5	39	2337	258	117	13	6	4	7	33	8	11	1	6	5	2	4	2893			I	0.317311	0.224916	0.4795	0.763025	0.1444	1	0.000190651	0.00175706	0.0955807	0.781511	0.705457	0.179712	0.174231	0.59298	0.225253	0.10247	0.317311	0.763025	0.256839	0.165518
	V	1	22	8	8	39	350	2650	115	81	8	4	21	54	8	10	11	19	9	3	4	3425			V	0.317311	0.639412	1	1	0.278599	0.000190651	1	0.440476	0.445766	0.0718606	0.0455003	0.0284597	0.694887	0.405381	0.827259	0.133614	1	0.808365	0.705457	0.248213
	L	5	70	9	10	79	170	127	3963	23	19	5	18	31	8	26	1	7	16	6	15	4608			L	0.738883	0.797714	0.512691	0.818546	0.874367	0.00175706	0.440476	1	0.405381	0.144127	1	0.731601	0.216367	0.491297	0.0577796	0.10247	0.251349	0.449692	1	0.852684
	A	1	8	12	15	18	23	91	29	2749	50	56	184	82	26	13	29	42	34	3	11	3476			A	1	0.796253	0.157299	0.220671	0.4795	0.0955807	0.445766	0.405381	1	0.536013	1	0.143705	0.700522	0.376344	0.841481	0.0221679	0.573745	0.241317	0.317311	0.432768
	P	0	1	0	1	1	7	17	11	44	1792	8	55	24	8	15	4	12	11	4	7	2022			P	1	0.179712	0.317311	0.179712	1	0.781511	0.0718606	0.144127	0.536013	1	1	0.317311	0.070546	0.59298	0.1444	0.414216	0.251349	0.225253	1	0.0278069
	G	2	5	0	4	1	3	12	5	56	8	2885	56	22	43	7	33	23	14	5	11	3195			G	0.157299	0.4795	0.0832645	0.165518	1	0.705457	0.0455003	1	1	1	1	0.273718	0.0338949	0.020275	0.365712	0.717982	1	0.297147	0.10247	0.834827
	S	1	8	8	23	5	13	9	16	157	45	45	2074	152	111	26	31	21	42	8	31	2826			S	1	0.0718606	0.248213	0.48384	0.133614	0.179712	0.0284597	0.731601	0.143705	0.317311	0.273718	1	0.954338	0.000718536	0.465803	0.696118	0.763025	0.358795	0.275234	0.422678
	T	1	8	5	4	16	45	50	22	87	13	10	153	1880	55	14	18	12	41	6	11	2451			T	0.563703	0.248213	0.10247	0.0707011	0.33039	0.174231	0.694887	0.216367	0.700522	0.070546	0.0338949	0.954338	1	0.0260145	0.715001	0.601508	0.0629791	0.00717149	0.763025	0.00944417
	N	0	5	12	4	6	6	5	11	20	6	24	66	34	1496	13	75	27	58	29	15	1912			N	0.317311	0.738883	0.371093	0.527089	0.527089	0.59298	0.405381	0.491297	0.376344	0.59298	0.020275	0.000718536	0.0260145	1	0.070546	0.687971	0.599426	0.165684	0.528733	0.857462
	Q	0	0	3	5	7	6	11	14	12	8	4	21	16	24	1288	9	63	54	36	65	1646			Q	1	0.157299	0.317311	0.4795	0.365712	0.225253	0.827259	0.0577796	0.841481	0.1444	0.365712	0.465803	0.715001	0.070546	1	0.0587817	0.305007	0.923693	0.906827	0.413253
	D	0	1	1	1	2	5	5	5	14	2	36	28	15	80	19	2183	204	22	13	5	2641			D	1	0.317311	0.10247	0.317311	0.563703	0.10247	0.133614	0.10247	0.0221679	0.414216	0.717982	0.696118	0.601508	0.687971	0.0587817	1	0.465803	0.757621	0.179712	0.133614
	E	0	0	4	2	6	3	19	12	37	7	23	23	23	31	52	219	2504	59	8	14	3046			E	1	0.157299	0.705457	1	0.763025	0.317311	1	0.251349	0.573745	0.251349	1	0.763025	0.0629791	0.599426	0.305007	0.465803	1	0.335924	1	0.104757
	K	0	1	6	2	10	6	8	12	25	6	9	34	20	44	55	20	49	2247	12	128	2694			K	1	1	0.317311	0.654721	0.818546	0.763025	0.808365	0.449692	0.241317	0.225253	0.297147	0.358795	0.00717149	0.165684	0.923693	0.757621	0.335924	1	0.834827	7.01184e-08
	H	1	8	25	1	1	5	4	6	6	4	1	13	5	34	37	7	8	11	899	33	1109			H	0.317311	0.405381	0.422678	1	1	0.256839	0.705457	1	0.317311	1	0.10247	0.275234	0.763025	0.528733	0.906827	0.179712	1	0.834827	1	1
	R	1	7	6	14	4	9	8	14	15	18	12	25	27	16	56	11	24	230	33	2377	2907			R	0.563703	0.365712	0.763025	0.0736383	1	0.165518	0.248213	0.852684	0.432768	0.0278069	0.834827	0.422678	0.00944417	0.857462	0.413253	0.133614	0.104757	7.01184e-08	1	1
	Total	536	2206	1677	1017	1165	3074	3342	4525	3376	2002	3142	2839	2458	2015	1657	2664	3033	2869	1105	2752	47454				Significant results are highlighted in green
		S.mansoni																							Chi test of each bidirectional change
		W	F	Y	C	M	I	V	L	A	P	G	S	T	N	Q	D	E	K	H	R	Total				W	F	Y	C	M	I	V	L	A	P	G	S	T	N	Q	D	E	K	H	R
F.hepatica	W	517	6	7	1	1	3	2	6	2	0	0	2	1	1	3	0	0	1	0	2	555			W	1	0.59298	0.365712	1	0.317311	0.317311	0.563703	0.59298	0.654721	0.317311	1	1	0.317311	1	0.654721	0.317311	0.317311	1	0.157299	0.654721
	F	8	1780	123	7	9	43	24	61	10	3	4	8	9	4	6	0	2	5	15	6	2127			F	0.59298	1	0.419217	1	0.0284597	0.36503	0.5791	0.00521726	0.0946707	0.317311	0.414216	0.808365	0.165518	0.738883	0.317311	0.157299	0.414216	0.738883	0.1444	0.438578
	Y	4	136	1366	8	3	16	15	21	6	2	3	16	5	13	9	4	5	2	39	12	1685			Y	0.365712	0.419217	1	0.808365	0.4795	0.10247	0.0495346	0.207578	1	0.0955807	0.654721	0.161513	0.405381	0.393769	0.165518	0.527089	0.285049	1	0.243615	0.251349
	C	1	7	9	887	1	4	19	10	17	3	8	44	14	7	2	5	8	11	3	10	1070			C	1	1	0.808365	1	0.0587817	0.165518	0.0186029	0.818546	0.274299	0.705457	0.0577796	0.536013	0.84739	1	0.654721	0.256839	0.796253	0.00389242	0.205903	0.531615
	M	0	21	5	6	828	72	35	135	20	3	2	13	25	9	10	3	3	12	2	8	1212			M	0.317311	0.0284597	0.4795	0.0587817	1	0.0724861	0.904177	0.110223	0.621873	0.705457	1	0.841481	0.456057	0.165518	0.466854	0.317311	0.205903	0.251349	0.256839	0.405381
	I	1	35	8	9	52	2062	316	190	11	8	2	13	42	5	12	4	6	11	3	10	2800			I	0.317311	0.36503	0.10247	0.165518	0.0724861	1	2.74027e-08	0.00131494	7.50132e-05	0.0577796	1	0.369171	0.157299	0.0895551	0.841481	1	0.0736383	0.432768	0.131668	0.196706
	V	1	28	6	7	34	472	2395	149	89	19	3	31	79	10	11	9	24	21	4	10	3402			V	0.563703	0.5791	0.0495346	0.0186029	0.904177	2.74027e-08	1	0.953728	0.175834	0.492717	0.00763288	0.399396	0.568914	0.108809	0.491297	0.654721	1	0.0481935	0.0707011	0.414216
	L	8	96	30	9	110	258	148	3772	24	19	6	27	37	10	29	9	12	24	6	18	4652			L	0.59298	0.00521726	0.207578	0.818546	0.110223	0.00131494	0.953728	1	0.0114681	0.537094	0.108294	0.438578	0.73244	0.239317	0.611453	0.393769	1	1	0.0736383	0.108601
	A	3	19	6	24	17	39	108	45	2455	51	86	263	119	40	18	39	53	30	9	16	3440			A	0.654721	0.0946707	1	0.274299	0.621873	7.50132e-05	0.175834	0.0114681	1	0.540291	0.172104	6.10912e-06	0.0533369	0.0149867	0.527089	0.278599	0.0227403	0.267257	0.818546	0.861804
	P	1	6	7	4	4	2	15	23	45	1702	5	64	27	15	26	13	19	17	10	15	2020			P	0.317311	0.317311	0.0955807	0.705457	0.705457	0.0577796	0.492717	0.537094	0.540291	1	1	0.0326119	0.386476	0.317311	0.122823	0.393769	0.61209	0.465209	0.637352	0.432768
	G	0	2	2	2	2	2	14	13	69	5	2767	85	13	47	9	54	27	24	3	22	3162			G	1	0.414216	0.654721	0.0577796	1	1	0.00763288	0.108294	0.172104	1	1	0.00259259	0.170067	0.0700413	0.285049	0.0176767	0.781511	0.205903	0.654721	0.66168
	S	2	9	9	50	12	18	38	33	169	42	50	1858	163	129	29	49	46	57	19	24	2806			S	1	0.808365	0.161513	0.536013	0.841481	0.369171	0.399396	0.438578	6.10912e-06	0.0326119	0.00259259	1	0.701277	0.444217	0.324756	0.531615	0.836569	0.106042	0.75183	0.0349799
	T	0	4	8	13	20	56	72	40	91	21	21	170	1692	71	24	23	34	47	6	20	2433			T	0.317311	0.165518	0.405381	0.84739	0.456057	0.157299	0.568914	0.73244	0.0533369	0.386476	0.170067	0.701277	1	0.070185	0.768083	0.763025	0.617075	0.486099	0.225253	0.647315
	N	1	5	9	7	4	12	4	16	21	10	31	117	51	1361	18	73	24	47	46	32	1889			N	1	0.738883	0.393769	1	0.165518	0.0895551	0.108809	0.239317	0.0149867	0.317311	0.0700413	0.444217	0.070185	1	0.0143059	0.000219473	0.00855098	0.486099	0.221624	0.700896
	Q	2	3	4	3	7	13	8	33	22	16	5	37	22	36	1135	20	77	76	36	73	1628			Q	0.654721	0.317311	0.165518	0.654721	0.466854	0.841481	0.491297	0.611453	0.527089	0.122823	0.285049	0.324756	0.768083	0.0143059	1	0.757621	0.750316	0.742308	0.729034	0.552691
	D	1	2	6	2	1	4	11	13	30	9	32	43	21	125	22	2043	236	22	14	7	2644			D	0.317311	0.157299	0.527089	0.256839	0.317311	1	0.654721	0.393769	0.278599	0.393769	0.0176767	0.531615	0.763025	0.000219473	0.757621	1	0.81892	0.216367	0.852684	0.0605689
	E	1	4	9	7	7	14	24	12	32	16	25	48	30	46	81	241	2336	76	22	28	3059			E	0.317311	0.414216	0.285049	0.796253	0.205903	0.0736383	1	1	0.0227403	0.61209	0.781511	0.836569	0.617075	0.00855098	0.750316	0.81892	1	0.0536654	0.182422	0.605577
	K	1	4	2	1	7	15	10	24	22	13	16	41	54	54	72	31	54	2092	19	204	2736			K	1	0.738883	1	0.00389242	0.251349	0.432768	0.0481935	1	0.267257	0.465209	0.205903	0.106042	0.486099	0.486099	0.742308	0.216367	0.0536654	1	0.75183	0.000471599
	H	2	8	50	7	5	8	11	14	10	8	2	21	11	35	39	15	14	21	882	29	1192			H	0.157299	0.1444	0.243615	0.205903	0.256839	0.131668	0.0707011	0.0736383	0.818546	0.637352	0.654721	0.75183	0.225253	0.221624	0.729034	0.852684	0.182422	0.75183	1	0.00804068
	R	3	9	7	13	5	5	14	29	17	11	25	41	23	29	66	16	32	281	53	2263	2942			R	0.654721	0.438578	0.251349	0.531615	0.405381	0.196706	0.414216	0.108601	0.861804	0.432768	0.66168	0.0349799	0.647315	0.700896	0.552691	0.0605689	0.605577	0.000471599	0.00804068	1
	Total	557	2184	1673	1067	1129	3118	3283	4639	3162	1961	3093	2942	2438	2047	1621	2651	3012	2877	1191	2809	47454				Significant results are highlighted in green
		M.lignano																							Chi test of each bidirectional change
		W	F	Y	C	M	I	V	L	A	P	G	S	T	N	Q	D	E	K	H	R	Total				W	F	Y	C	M	I	V	L	A	P	G	S	T	N	Q	D	E	K	H	R
S.mediterranea	W	428	15	33	5	7	11	4	12	2	1	3	5	4	2	1	1	2	2	0	3	541			W	1	0.492717	0.00558098	0.10247	0.0338949	0.0125549	0.738883	0.273322	0.414216	1	0.654721	1	0.179712	0.563703	0.563703	0.317311	1	1	0.0832645	0.705457
	F	19	1523	213	16	38	61	38	110	8	2	9	19	20	13	13	7	11	12	11	11	2154			F	0.492717	1	0.400574	1	0.442279	0.595883	0.0128611	0.000222457	9.72232e-06	0.0955807	0.654721	0.384088	0.875896	0.275234	0.683091	0.781511	0.683091	0.694887	0.00944417	0.0395918
	Y	14	196	1102	10	14	21	22	34	8	5	5	22	16	15	7	8	13	4	38	10	1564			Y	0.00558098	0.400574	1	0.637352	0.590014	0.236724	0.878794	0.00323473	0.00308319	0.0593464	0.563703	0.0508393	0.857462	0.149541	0.0605689	0.491297	0.369171	0.165518	0.00272755	0.000452394
	C	1	16	8	692	9	26	39	29	47	3	22	57	33	22	7	9	6	13	8	7	1054			C	0.10247	1	0.637352	1	0.617075	0.0136637	0.512691	0.528733	0.0141063	0.0124193	0.639412	0.161513	0.293511	0.00534568	0.617075	0.617075	1	0.108294	1	0.179712
	M	1	45	17	7	631	93	50	154	22	7	9	23	18	20	24	9	7	29	6	9	1181			M	0.0338949	0.442279	0.590014	0.617075	1	0.322971	0.340356	0.0144903	0.00919468	0.345779	0.393769	0.668235	0.00541053	0.303484	0.768083	0.165518	0.466854	0.405381	1	0.0195503
	I	2	67	14	11	80	1655	330	263	29	11	7	16	46	15	12	10	12	16	4	11	2611			I	0.0125549	0.595883	0.236724	0.0136637	0.322971	1	5.88652e-28	4.33994e-14	4.75739e-16	0.000606619	0.0186029	0.00391946	0.00146272	0.723674	0.157299	0.317311	0.00547855	0.000439587	0.248213	9.30573e-07
	V	5	63	21	45	60	678	1853	210	101	30	20	53	111	27	22	21	29	38	14	27	3428			V	0.738883	0.0128611	0.878794	0.512691	0.340356	5.88652e-28	1	0.806115	8.70575e-05	0.617075	0.647315	0.548506	0.407626	0.571608	0.326989	0.41108	0.796253	0.73572	0.84739	0.256839
	L	18	172	63	34	200	467	205	2971	61	27	14	47	48	34	45	12	34	55	14	26	4547			L	0.273322	0.000222457	0.00323473	0.528733	0.0144903	4.33994e-14	0.806115	1	0.00803433	0.515082	0.0423302	0.548506	0.0633178	0.0393595	0.834827	0.669815	0.81107	0.490364	0.303484	0.00324083
	A	4	38	25	74	43	132	165	94	1852	78	149	357	167	98	77	70	135	138	29	37	3762			A	0.414216	9.72232e-06	0.00308319	0.0141063	0.00919468	4.75739e-16	8.70575e-05	0.00803433	1	0.684086	0.0426446	2.69101e-12	7.17806e-08	3.65665e-09	0.0352966	0.000266646	4.82721e-07	2.47847e-10	0.0221679	0.163394
	P	1	7	13	13	11	34	34	32	73	1387	20	96	55	27	32	37	44	51	16	16	1999			P	1	0.0955807	0.0593464	0.0124193	0.345779	0.000606619	0.617075	0.515082	0.684086	1	0.223017	1.10874e-05	0.00669531	0.00519346	0.901288	0.0508393	0.583128	0.0272004	0.0330063	0.122823
	G	2	11	7	19	13	19	23	27	116	13	2459	146	34	121	38	76	59	57	17	28	3285			G	0.654721	0.654721	0.563703	0.639412	0.393769	0.0186029	0.647315	0.0423302	0.0426446	0.223017	1	0.000789113	0.44606	1.13492e-08	0.133614	1.37833e-06	0.00953146	1.30718e-05	0.116664	0.248213
	S	5	14	37	43	26	37	47	53	193	44	94	1400	214	171	76	75	102	124	31	45	2831			S	1	0.384088	0.0508393	0.161513	0.668235	0.00391946	0.548506	0.548506	2.69101e-12	1.10874e-05	0.000789113	1	0.189783	3.99048e-05	0.633124	0.188342	0.186894	0.000688514	0.89812	0.00376577
	T	1	21	15	25	39	82	99	68	82	30	28	242	1272	101	35	48	52	67	20	34	2361			T	0.179712	0.875896	0.857462	0.293511	0.00541053	0.00146272	0.407626	0.0633178	7.17806e-08	0.00669531	0.44606	0.189783	1	0.00167399	0.0550088	0.248213	0.229421	0.555522	0.875896	0.0416487
	N	1	8	24	7	14	17	23	19	31	10	47	103	61	1087	40	112	60	74	39	34	1811			N	0.563703	0.275234	0.149541	0.00534568	0.303484	0.723674	0.571608	0.0393595	3.65665e-09	0.00519346	1.13492e-08	3.99048e-05	0.00167399	1	7.77224e-05	1.81343e-05	0.00314782	0.0170727	0.0174847	5.51121e-09
	Q	2	11	16	9	22	20	29	47	53	33	26	82	53	84	857	45	141	165	50	61	1806			Q	0.563703	0.683091	0.0605689	0.617075	0.768083	0.157299	0.326989	0.834827	0.0352966	0.901288	0.133614	0.633124	0.0550088	7.77224e-05	1	0.317311	0.00541185	8.5252e-08	0.536013	0.0041832
	D	3	6	11	7	4	15	16	10	33	22	27	92	60	186	36	1737	301	73	22	17	2678			D	0.317311	0.781511	0.491297	0.617075	0.165518	0.317311	0.41108	0.669815	0.000266646	0.0508393	1.37833e-06	0.188342	0.248213	1.81343e-05	0.317311	1	0.746006	0.00190679	0.66168	5.54004e-05
	E	2	13	18	6	10	30	31	36	64	39	34	84	65	97	98	309	1858	133	17	36	2980			E	1	0.683091	0.369171	1	0.466854	0.00547855	0.796253	0.81107	4.82721e-07	0.583128	0.00953146	0.186894	0.229421	0.00314782	0.00541185	0.746006	1	0.000281778	0.131668	0.00862942
	K	2	14	9	6	23	43	41	48	51	31	19	76	74	106	81	40	80	1747	37	231	2759			K	1	0.694887	0.165518	0.108294	0.405381	0.000439587	0.73572	0.490364	2.47847e-10	0.0272004	1.30718e-05	0.000688514	0.555522	0.0170727	8.5252e-08	0.00190679	0.000281778	1	0.73244	1.82029e-31
	H	3	27	69	8	6	8	13	20	14	6	9	30	21	63	44	25	27	40	649	27	1109			H	0.0832645	0.00944417	0.00272755	1	1	0.248213	0.84739	0.303484	0.0221679	0.0330063	0.116664	0.89812	0.875896	0.0174847	0.536013	0.66168	0.131668	0.73244	1	0.11224
	R	4	23	33	13	22	49	36	52	50	26	20	77	53	102	97	50	62	559	40	1625	2993			R	0.705457	0.0395918	0.000452394	0.179712	0.0195503	9.30573e-07	0.256839	0.00324083	0.163394	0.122823	0.248213	0.00376577	0.0416487	5.51121e-09	0.0041832	5.54004e-05	0.00862942	1.82029e-31	0.11224	1
	Total	518	2290	1748	1050	1272	3498	3098	4289	2890	1805	3021	3027	2425	2391	1642	2701	3035	3397	1062	2295	47454				Significant results are highlighted in green
