# Supplementary material for: Compositional Analysis of Flatworm Genomes Shows Strong Codon Usage Biases Across All Classes
Source: Front Genet. 2019 Sep 5;10:771. doi: 10.3389/fgene.2019.00771 (PMC6739440; doi:10.3389/fgene.2019.00771)
Supplement: Supplementary file 3 [file Table_3.xlsx]

## Sheet: Codon data summary
				Schmidltea mediterranea									Macrostomum lignano									Hymenolepis diminuta									Echinococcus granulosus									Fasciola hepatica	freq (codons)	Conserved	freq (cons)	syn changes	freq (syn)	no syn chang	freq (ns)		Schistosoma mansoni
				Total	freq (codons)	Conserved	freq (cons)	syn changes	freq (syn)	no syn chang	freq (ns)		Total	freq (codons)	Conserved	freq (cons)	syn changes	freq (syn)	no syn chang	freq (ns)		Total	freq (codons)	Conserved	freq (cons)	syn changes	freq (syn)	no syn chang	freq (ns)		Total	freq (codons)	Conserved	freq (cons)	syn changes	freq (syn)	no syn chang	freq (ns)		Total	freq (codons)	Conserved	freq (cons)	syn changes	freq (syn)	no syn chang	freq (ns)		Total
	W	TGG		518	0.0109158	428	0.826255	0	0	90	0.173745		541	0.0114005	428	0.791128	0	0	113	0.208872		536	0.0112951	511	0.953358	0	0	25	0.0466418		537	0.0113162	511	0.951583	0	0	26	0.0484171		555	0.0116955	517	0.931532	0	0	38	0.0684685		557
	F	TTC		767	0.016163	388	0.505867	133	0.173403	246	0.32073		1498	0.0315674	388	0.259012	674	0.449933	436	0.291055		1226	0.0258355	679	0.553834	423	0.345024	124	0.101142		1203	0.0253509	679	0.564422	373	0.310058	151	0.12552		1154	0.0243183	383	0.331889	593	0.513865	178	0.154246		803
		TTT		1523	0.0320942	328	0.215364	674	0.442548	521	0.342088		656	0.0138239	328	0.5	133	0.202744	195	0.297256		980	0.0206516	429	0.437755	373	0.380612	178	0.181633		1007	0.0212206	429	0.426018	423	0.42006	155	0.153923		973	0.0205041	536	0.550874	268	0.275437	169	0.17369		1381
	Y	TAC		484	0.0101994	234	0.483471	72	0.14876	178	0.367769		1203	0.0253509	234	0.194514	609	0.506234	360	0.299252		824	0.0173642	461	0.559466	253	0.307039	110	0.133495		997	0.0210098	461	0.462387	403	0.404213	133	0.1334		838	0.0176592	231	0.275656	452	0.539379	155	0.184964		524
		TAT		1264	0.0266363	187	0.147943	609	0.481804	468	0.370253		361	0.00760737	187	0.518006	72	0.199446	102	0.282548		853	0.0179753	324	0.379836	403	0.47245	126	0.147714		655	0.0138028	324	0.494656	253	0.38626	78	0.119084		847	0.0178489	480	0.566706	203	0.239669	164	0.193625		1149
	C	TGC		363	0.00764951	201	0.553719	34	0.0936639	128	0.352617		917	0.019324	201	0.219193	407	0.443839	309	0.336968		425	0.00895604	221	0.52	156	0.367059	48	0.112941		562	0.011843	221	0.393238	268	0.476868	73	0.129893		458	0.00965145	98	0.213974	275	0.600437	85	0.18559		254
		TGT		687	0.0144772	50	0.0727802	407	0.592431	230	0.334789		137	0.00288701	50	0.364964	34	0.248175	53	0.386861		592	0.0124752	259	0.4375	268	0.452703	65	0.109797		470	0.00990433	259	0.551064	156	0.331915	55	0.117021		612	0.0128967	407	0.665033	107	0.174837	98	0.160131		813
	M	ATG		1272	0.0268049	631	0.496069	0	0	641	0.503931		1181	0.0248873	631	0.534293	0	0	550	0.465707		1165	0.0245501	918	0.787983	0	0	247	0.212017		1172	0.0246976	918	0.783276	0	0	254	0.216724		1212	0.0255405	828	0.683168	0	0	384	0.316832		1129
	I	ATA		837	0.0176381	15	0.0179211	337	0.402628	485	0.57945		162	0.00341383	15	0.0925926	68	0.419753	79	0.487654		402	0.00847136	84	0.208955	196	0.487562	122	0.303483		480	0.0101151	84	0.175	290	0.604167	106	0.220833		464	0.00977789	106	0.228448	214	0.461207	144	0.310345		907
		ATC		701	0.0147722	219	0.312411	123	0.175464	359	0.512126		1609	0.0339065	219	0.136109	831	0.51647	559	0.347421		1025	0.0215999	350	0.341463	457	0.445854	218	0.212683		1071	0.0225692	350	0.326797	522	0.487395	199	0.185808		1122	0.0236439	207	0.184492	623	0.555258	292	0.26025		648
		ATT		1960	0.0413032	300	0.153061	661	0.337245	999	0.509694		840	0.0177014	300	0.357143	222	0.264286	318	0.378571		1647	0.0347073	627	0.380692	623	0.378264	397	0.241044		1342	0.02828	627	0.467213	464	0.345753	251	0.187034		1214	0.0255827	473	0.389621	439	0.361614	302	0.248764		1563
	V	GTA		666	0.0140346	27	0.0405405	365	0.548048	274	0.411411		232	0.00488895	27	0.116379	102	0.439655	103	0.443966		412	0.00868209	48	0.116505	256	0.621359	108	0.262136		401	0.00845029	48	0.119701	250	0.623441	103	0.256858		496	0.0104522	83	0.167339	262	0.528226	151	0.304435		763
		GTG		393	0.0082817	118	0.300254	112	0.284987	163	0.414758		1631	0.0343701	118	0.0723483	799	0.489884	714	0.437768		614	0.0129388	211	0.343648	278	0.452769	125	0.203583		987	0.0207991	211	0.213779	563	0.570415	213	0.215805		1084	0.0228432	138	0.127306	648	0.597786	298	0.274908		517
		GTC		497	0.0104733	73	0.146881	208	0.418511	216	0.434608		881	0.0185653	73	0.0828604	388	0.440409	420	0.476731		865	0.0182282	257	0.29711	433	0.500578	175	0.202312		934	0.0196822	257	0.275161	461	0.493576	216	0.231263		767	0.016163	90	0.11734	448	0.584094	229	0.298566		524
		GTT		1542	0.0324946	184	0.119326	766	0.496757	592	0.383917		684	0.014414	184	0.269006	162	0.236842	338	0.494152		1451	0.030577	459	0.316334	708	0.487939	284	0.195727		1103	0.0232436	459	0.416138	401	0.363554	243	0.220308		1055	0.0222321	331	0.313744	395	0.374408	329	0.311848		1479
	L	CTA		352	0.00741771	14	0.0397727	227	0.644886	111	0.315341		326	0.00686981	14	0.0429448	191	0.58589	121	0.371166		436	0.00918785	37	0.0848624	346	0.793578	53	0.12156		414	0.00872424	37	0.089372	317	0.7657	60	0.144928		438	0.00922999	38	0.086758	319	0.728311	81	0.184932		559
		CTG		313	0.00659586	123	0.392971	85	0.271565	105	0.335463		2661	0.0560754	123	0.0462232	1644	0.617813	894	0.335964		534	0.011253	136	0.254682	331	0.61985	67	0.125468		932	0.0196401	136	0.145923	676	0.725322	120	0.128755		1079	0.0227378	95	0.0880445	779	0.721965	205	0.189991		438
		CTC		320	0.00674337	41	0.128125	185	0.578125	94	0.29375		720	0.0151726	41	0.0569444	425	0.590278	254	0.352778		980	0.0206516	324	0.330612	540	0.55102	116	0.118367		1081	0.02278	324	0.299722	610	0.564292	147	0.135985		611	0.0128756	50	0.0818331	440	0.720131	121	0.198036		326
		CTT		700	0.0147511	27	0.0385714	454	0.648571	219	0.312857		271	0.00571079	27	0.099631	145	0.535055	99	0.365314		1325	0.0279218	364	0.274717	809	0.610566	152	0.114717		1062	0.0223796	364	0.34275	559	0.526365	139	0.130885		746	0.0157205	154	0.206434	452	0.605898	140	0.187668		1000
		TTA		1441	0.0303662	29	0.0201249	998	0.692575	414	0.2873		97	0.00204408	29	0.298969	30	0.309278	38	0.391753		421	0.00887175	52	0.123515	304	0.72209	65	0.154394		304	0.0064062	52	0.171053	198	0.651316	54	0.177632		514	0.0108315	144	0.280156	272	0.529183	98	0.190661		1433
		TTG		1163	0.0245079	78	0.0670679	710	0.61049	375	0.322442		472	0.00994647	78	0.165254	224	0.474576	170	0.360169		829	0.0174695	214	0.258142	506	0.610374	109	0.131484		815	0.0171745	214	0.262577	476	0.584049	125	0.153374		1264	0.0266363	235	0.185918	794	0.628165	235	0.185918		883
	A	GCA		958	0.020188	40	0.0417537	577	0.602296	341	0.35595		233	0.00491002	40	0.171674	64	0.274678	129	0.553648		635	0.0133814	110	0.173228	395	0.622047	130	0.204724		640	0.0134867	110	0.171875	379	0.592187	151	0.235937		845	0.0178067	204	0.24142	402	0.47574	239	0.28284		1029
		GCG		239	0.00503646	25	0.104603	137	0.573222	77	0.322176		493	0.010389	25	0.0507099	206	0.41785	262	0.53144		252	0.00531041	47	0.186508	150	0.595238	55	0.218254		546	0.0115059	47	0.0860806	380	0.695971	119	0.217949		556	0.0117166	32	0.057554	349	0.627698	175	0.314748		233
		GCC		475	0.0100097	173	0.364211	113	0.237895	189	0.397895		2154	0.0453913	173	0.0803157	911	0.422934	1070	0.49675		865	0.0182282	255	0.294798	460	0.531792	150	0.17341		1046	0.0220424	255	0.243786	562	0.537285	229	0.218929		906	0.0190922	86	0.0949227	554	0.611479	266	0.293598		434
		GCT		1218	0.025667	199	0.163383	588	0.482759	431	0.353859		882	0.0185864	199	0.225624	234	0.265306	449	0.50907		1624	0.0342226	540	0.332512	792	0.487685	292	0.179803		1244	0.0262149	540	0.434084	476	0.382637	228	0.18328		1133	0.0238758	396	0.349515	432	0.381289	305	0.269197		1466
	P	CCA		779	0.0164159	95	0.121951	524	0.672657	160	0.205392		320	0.00674337	95	0.296875	136	0.425	89	0.278125		621	0.0130864	175	0.281804	387	0.623188	59	0.0950081		497	0.0104733	175	0.352113	264	0.531187	58	0.1167		594	0.0125174	264	0.444444	242	0.407407	88	0.148148		887
		CCG		268	0.00564757	80	0.298507	124	0.462687	64	0.238806		863	0.018186	80	0.0926999	495	0.573581	288	0.33372		251	0.00528933	53	0.211155	179	0.713147	19	0.0756972		367	0.00773381	53	0.144414	269	0.73297	45	0.122616		573	0.0120749	58	0.101222	423	0.73822	92	0.160558		217
		CCC		189	0.0039828	55	0.291005	87	0.460317	47	0.248677		570	0.0120116	55	0.0964912	358	0.62807	157	0.275439		458	0.00965145	149	0.325328	258	0.563319	51	0.111354		601	0.0126649	149	0.24792	377	0.627288	75	0.124792		386	0.00813419	42	0.108808	281	0.727979	63	0.163212		168
		CCT		569	0.0119906	57	0.100176	365	0.641476	147	0.258348		246	0.00518397	57	0.231707	111	0.45122	78	0.317073		672	0.0141611	207	0.308036	384	0.571429	81	0.120536		557	0.0117377	207	0.371634	298	0.535009	52	0.0933573		467	0.00984111	152	0.325482	240	0.513919	75	0.1606		689
	G	GGA		1284	0.0270578	104	0.0809969	947	0.737539	233	0.181464		326	0.00686981	104	0.319018	133	0.407975	89	0.273006		950	0.0200194	255	0.268421	613	0.645263	82	0.0863158		674	0.0142032	255	0.378338	349	0.517804	70	0.103858		845	0.0178067	264	0.312426	471	0.557396	110	0.130178		960
		GGG		282	0.0059426	12	0.0425532	202	0.716312	68	0.241135		212	0.00446748	12	0.0566038	147	0.693396	53	0.25		187	0.00394066	33	0.176471	139	0.743316	15	0.0802139		329	0.00693303	33	0.100304	253	0.768997	43	0.130699		374	0.00788132	37	0.0989305	285	0.762032	52	0.139037		277
		GGC		422	0.00889282	237	0.561611	94	0.222749	91	0.21564		2364	0.0498167	237	0.100254	1533	0.648477	594	0.251269		608	0.0128124	218	0.358553	325	0.534539	65	0.106908		933	0.0196611	218	0.233655	631	0.676313	84	0.0900322		667	0.0140557	85	0.127436	498	0.746627	84	0.125937		412
		GGT		1033	0.0217684	107	0.103582	756	0.731849	170	0.164569		383	0.00807097	107	0.279373	186	0.48564	90	0.234987		1397	0.029439	635	0.454545	667	0.477452	95	0.0680029		1259	0.026531	635	0.504369	511	0.405878	113	0.0897538		1276	0.0268892	575	0.450627	552	0.432602	149	0.116771		1444
	S	TCA		753	0.015868	24	0.0318725	309	0.410359	420	0.557769		195	0.00410924	24	0.123077	75	0.384615	96	0.492308		544	0.0114637	101	0.185662	316	0.580882	127	0.233456		402	0.00847136	101	0.251244	194	0.482587	107	0.266169		467	0.00984111	140	0.299786	183	0.391863	144	0.308351		813
		TCG		280	0.00590045	18	0.0642857	106	0.378571	156	0.557143		501	0.0105576	18	0.0359281	233	0.46507	250	0.499002		237	0.00499431	41	0.172996	142	0.599156	54	0.227848		418	0.00880853	41	0.0980861	281	0.672249	96	0.229665		403	0.00849243	34	0.0843672	221	0.548387	148	0.367246		218
		TCC		258	0.00543684	36	0.139535	81	0.313953	141	0.546512		669	0.0140979	36	0.0538117	335	0.500747	298	0.445441		454	0.00956716	116	0.255507	198	0.436123	140	0.30837		562	0.011843	116	0.206406	313	0.55694	133	0.236655		527	0.0111055	50	0.0948767	313	0.593928	164	0.311195		256
		TCT		717	0.0151094	37	0.0516039	278	0.387727	402	0.560669		299	0.00630084	37	0.123746	116	0.38796	146	0.488294		742	0.0156362	165	0.222372	373	0.502695	204	0.274933		542	0.0114216	165	0.304428	229	0.422509	148	0.273063		475	0.0100097	122	0.256842	200	0.421053	153	0.322105		723
		AGC		337	0.00710161	68	0.20178	98	0.290801	171	0.507418		973	0.0205041	68	0.0698869	390	0.400822	515	0.529291		337	0.00710161	120	0.356083	115	0.341246	102	0.302671		442	0.00931428	120	0.271493	189	0.427602	133	0.300905		417	0.00878746	81	0.194245	187	0.448441	149	0.357314		259
		AGT		682	0.0143718	22	0.0322581	323	0.473607	337	0.494135		194	0.00408817	22	0.113402	46	0.237113	126	0.649485		525	0.0110633	203	0.386667	184	0.350476	138	0.262857		460	0.0096936	203	0.441304	122	0.265217	135	0.293478		517	0.0108948	215	0.415861	112	0.216634	190	0.367505		673
	T	ACA		863	0.018186	54	0.0625724	398	0.461182	411	0.476246		250	0.00526826	54	0.216	73	0.292	123	0.492		576	0.0121381	106	0.184028	325	0.564236	145	0.251736		507	0.010684	106	0.209073	280	0.552268	121	0.238659		642	0.0135289	209	0.325545	245	0.38162	188	0.292835		1013
		ACG		264	0.00556328	28	0.106061	112	0.424242	124	0.469697		421	0.00887175	28	0.0665083	176	0.418052	217	0.515439		224	0.00472036	46	0.205357	114	0.508929	64	0.285714		418	0.00880853	46	0.110048	276	0.660287	96	0.229665		482	0.0101572	28	0.0580913	297	0.616183	157	0.325726		239
		ACC		350	0.00737556	95	0.271429	78	0.222857	177	0.505714		1099	0.0231593	95	0.0864422	512	0.465878	492	0.44768		618	0.0130231	163	0.263754	318	0.514563	137	0.221683		768	0.0161841	163	0.21224	416	0.541667	189	0.246094		647	0.0136343	49	0.0757342	413	0.638331	185	0.285935		279
		ACT		948	0.0199772	146	0.154008	361	0.380802	441	0.46519		591	0.0124542	146	0.247039	188	0.318105	257	0.434856		1040	0.021916	279	0.268269	529	0.508654	232	0.223077		758	0.0159734	279	0.368074	314	0.414248	165	0.217678		662	0.0139504	166	0.250755	285	0.430514	211	0.318731		907
	N	AAC		618	0.0130231	211	0.341424	83	0.134304	324	0.524272		1189	0.0250558	211	0.17746	511	0.429773	467	0.392767		751	0.0158259	319	0.424767	258	0.343542	174	0.231691		952	0.0200615	319	0.335084	451	0.473739	182	0.191176		821	0.017301	188	0.228989	406	0.494519	227	0.276492		548
		AAT		1773	0.0373625	282	0.159052	511	0.288212	980	0.552735		622	0.0131074	282	0.453376	83	0.133441	257	0.413183		1264	0.0266363	468	0.370253	451	0.356804	345	0.272943		960	0.0202301	468	0.4875	258	0.26875	234	0.24375		1068	0.022506	574	0.537453	193	0.180712	301	0.281835		1499
	Q	CAA		1234	0.0260041	90	0.0729335	567	0.459481	577	0.467585		273	0.00575294	90	0.32967	19	0.0695971	164	0.600733		970	0.0204408	379	0.390722	378	0.389691	213	0.219588		754	0.0158891	379	0.502653	207	0.274536	168	0.222812		864	0.0182071	428	0.49537	170	0.196759	266	0.30787		1111
		CAG		408	0.0085978	181	0.443627	19	0.0465686	208	0.509804		1533	0.032305	181	0.118069	567	0.369863	785	0.512068		687	0.0144772	324	0.471616	207	0.30131	156	0.227074		892	0.0187972	324	0.363229	378	0.423767	190	0.213004		764	0.0160998	198	0.259162	339	0.443717	227	0.29712		510
	D	GAC		691	0.0145615	315	0.455861	128	0.185239	248	0.3589		1876	0.039533	315	0.16791	907	0.483475	654	0.348614		783	0.0165002	349	0.445722	279	0.356322	155	0.197957		1200	0.0252876	349	0.290833	658	0.548333	193	0.160833		993	0.0209255	192	0.193353	591	0.595166	210	0.21148		631
		GAT		2010	0.0423568	387	0.192537	907	0.451244	716	0.356219		802	0.0169006	387	0.482544	128	0.159601	287	0.357855		1881	0.0396384	897	0.476874	658	0.349814	326	0.173312		1441	0.0303662	897	0.622484	279	0.193616	265	0.1839		1651	0.0347916	973	0.58934	287	0.173834	391	0.236826		2020
	E	GAA		2426	0.0511232	354	0.145919	1141	0.470322	931	0.383759		707	0.0148986	354	0.500707	64	0.0905233	289	0.408769		1793	0.037784	689	0.384272	783	0.436698	321	0.17903		1314	0.02769	689	0.524353	377	0.28691	248	0.188737		1846	0.0389008	1059	0.573673	362	0.1961	425	0.230228		2242
		GAG		609	0.0128335	299	0.490969	64	0.10509	246	0.403941		2273	0.047899	299	0.131544	1141	0.50198	833	0.366476		1240	0.0261306	655	0.528226	377	0.304032	208	0.167742		1732	0.0364985	655	0.378176	783	0.452079	294	0.169746		1213	0.0255616	239	0.197032	676	0.557296	298	0.245672		770
	K	AAA		2621	0.0552324	395	0.150706	947	0.361312	1279	0.487982		810	0.0170692	395	0.487654	98	0.120988	317	0.391358		1416	0.0298394	514	0.362994	568	0.40113	334	0.235876		1115	0.0234964	514	0.460987	417	0.373991	184	0.165022		1609	0.0339065	872	0.541952	345	0.214419	392	0.24363		1991
		AAG		776	0.0163527	307	0.395619	98	0.126289	371	0.478093		1949	0.0410714	307	0.157517	947	0.48589	695	0.356593		1453	0.0306191	748	0.514797	417	0.286992	288	0.198211		1579	0.0332743	748	0.473718	568	0.359721	263	0.166561		1127	0.0237493	312	0.276841	563	0.499556	252	0.223602		886
	H	CAC		333	0.00701732	173	0.51952	39	0.117117	121	0.363363		872	0.0183757	173	0.198394	343	0.393349	356	0.408257		426	0.00897711	209	0.49061	139	0.326291	78	0.183099		630	0.013276	209	0.331746	300	0.47619	121	0.192063		544	0.0114637	113	0.207721	288	0.529412	143	0.262868		330
		CAT		729	0.0153622	94	0.128944	343	0.470508	292	0.400549		237	0.00499431	94	0.396624	39	0.164557	104	0.438819		679	0.0143086	251	0.369661	300	0.441826	128	0.188513		479	0.010094	251	0.524008	139	0.290188	89	0.185804		648	0.0136553	342	0.527778	139	0.214506	167	0.257716		861
	R	CGA		502	0.0105787	49	0.0976096	305	0.60757	148	0.294821		333	0.00701732	49	0.147147	134	0.402402	150	0.45045		574	0.0120959	134	0.233449	363	0.632404	77	0.134146		492	0.0103679	134	0.272358	274	0.556911	84	0.170732		691	0.0145615	132	0.191027	407	0.589001	152	0.219971		572
		CGG		146	0.00307666	19	0.130137	76	0.520548	51	0.349315		615	0.0129599	19	0.0308943	291	0.473171	305	0.495935		185	0.00389851	34	0.183784	123	0.664865	28	0.151351		338	0.00712269	34	0.100592	240	0.710059	64	0.189349		385	0.00811312	21	0.0545455	270	0.701299	94	0.244156		195
		CGC		140	0.00295023	48	0.342857	43	0.307143	49	0.35		1316	0.0277321	48	0.0364742	691	0.525076	577	0.43845		369	0.00777595	134	0.363144	197	0.533875	38	0.102981		669	0.0140979	134	0.200299	447	0.668161	88	0.13154		579	0.0122013	54	0.0932642	406	0.701209	119	0.205527		266
		CGT		365	0.00769166	28	0.0767123	234	0.641096	103	0.282192		236	0.00497324	28	0.118644	118	0.5	90	0.381356		959	0.020209	361	0.376434	522	0.544317	76	0.0792492		844	0.0177856	361	0.427725	364	0.43128	119	0.140995		871	0.0183546	280	0.32147	416	0.477612	175	0.200918		1008
		AGA		967	0.0203776	36	0.0372285	666	0.688728	265	0.274043		183	0.00385637	36	0.196721	43	0.234973	104	0.568306		458	0.00965145	90	0.196507	272	0.593886	96	0.209607		301	0.00634298	90	0.299003	125	0.415282	86	0.285714		276	0.00581616	44	0.15942	138	0.5	94	0.34058		583
		AGG		175	0.00368778	14	0.08	107	0.611429	54	0.308571		310	0.00653264	14	0.0451613	154	0.496774	142	0.458065		207	0.00436212	44	0.21256	103	0.497585	60	0.289855		263	0.00554221	44	0.1673	130	0.494297	89	0.338403		140	0.00295023	15	0.107143	80	0.571429	45	0.321429		185
	TOTALS			47454	1	8689	0.183104	20096	0.423484	18669	0.393413		47454	1	8689	0.183104	20096	0.423484	18669	0.393413		47454	1	17581	0.370485	21421	0.451406	8452	0.178109		47454	1	17581	0.370485	21421	0.451406	8452	0.178109		47454	1	14949	0.315021	21244	0.447676	11261	0.237303		47454
[truncated: 7 more columns]

## Sheet: Mlig-Smed matrix
Matrix of codon changes between S.mediterranea and M.lignano. The substitution matrix of codons is colored indicating the top 2, 5, 10 and 20 % of the counts observed.
		Smed	W	F		Y		C		M	I			V				L						A				P				G				S						T				N		Q
	Mlin		TGG	TTC	TTT	TAC	TAT	TGC	TGT	ATG	ATA	ATC	ATT	GTA	GTG	GTC	GTT	CTA	CTG	CTC	CTT	TTA	TTG	GCA	GCG	GCC	GCT	CCA	CCG	CCC	CCT	GGA	GGG	GGC	GGT	TCA	TCG	TCC	TCT	AGC	AGT	ACA	ACG	ACC	ACT	AAC	AAT	CAA	CAG
	W	TGG	428	6	9	11	22	2	3	7	1	1	9	2	0	1	1	0	2	1	2	0	7	1	0	0	1	0	0	0	1	1	1	1	0	1	1	0	0	0	3	0	1	2	1	1	1	1	0
	F	TTC	16	388	674	47	92	4	9	27	11	6	24	5	4	3	11	4	6	7	15	20	26	2	1	1	2	0	0	0	1	2	2	2	2	3	2	2	4	2	3	1	2	3	6	0	8	8	4
		TTT	3	133	328	22	52	2	1	11	4	6	10	3	3	3	6	2	1	0	6	11	12	1	0	0	1	1	0	0	0	0	0	1	0	0	0	0	3	0	0	2	0	3	3	3	2	1	0
	Y	TAC	9	44	116	234	609	4	5	13	5	4	6	4	3	4	8	2	2	1	9	5	4	1	0	3	1	1	1	1	1	3	0	1	1	4	2	1	3	2	4	4	0	3	3	2	10	4	1
		TAT	5	8	28	72	187	1	0	1	1	1	4	1	0	1	1	1	1	0	0	4	5	1	0	2	0	0	1	0	0	0	0	0	0	0	0	1	1	2	2	3	0	2	1	0	3	0	2
	C	TGC	1	7	8	1	6	201	407	8	9	1	14	7	4	4	21	3	2	0	4	12	6	19	2	4	13	0	2	0	0	6	3	2	8	12	1	2	10	2	18	9	2	1	17	8	12	4	0
		TGT	0	0	1	0	1	34	50	1	1	0	1	0	0	1	2	0	0	0	0	1	1	2	1	1	5	0	1	0	0	0	0	1	2	3	0	3	4	1	1	0	1	0	3	1	1	3	0
	M	ATG	1	18	27	6	11	3	4	631	23	18	52	9	5	10	26	12	15	9	26	54	38	5	1	4	12	2	1	0	4	6	2	0	1	4	2	6	0	5	6	6	3	5	4	5	15	15	9
	I	ATA	0	2	4	1	0	0	1	6	15	21	47	6	2	4	12	2	3	0	4	3	11	0	0	0	1	0	0	0	0	0	0	0	0	0	0	1	1	0	0	3	0	1	2	0	0	0	0
		ATC	1	17	20	4	5	3	3	47	217	219	614	52	22	38	91	9	13	16	23	50	38	3	1	5	8	2	1	0	5	1	0	1	2	3	0	1	3	1	0	7	2	7	10	2	5	4	3
		ATT	1	10	14	0	4	0	4	27	120	102	300	22	11	20	50	7	6	6	11	32	29	3	1	3	4	0	1	1	1	2	0	0	1	0	2	0	1	3	0	7	0	3	4	2	6	5	0
	V	GTA	1	0	2	0	1	0	3	2	12	7	28	27	14	21	67	1	2	0	3	1	3	0	0	2	0	0	0	1	2	3	0	1	0	1	0	0	2	1	2	1	0	0	6	1	0	1	3
		GTG	3	14	19	2	7	7	17	28	95	49	175	191	118	139	469	11	5	6	20	22	36	7	2	7	14	3	2	1	4	6	1	2	3	9	1	2	2	3	3	15	4	9	16	2	8	8	2
		GTC	1	8	9	2	3	4	6	9	46	37	98	100	58	73	230	4	5	10	8	19	6	12	1	12	17	5	5	0	1	0	1	1	1	3	2	2	6	1	1	11	5	6	10	0	7	5	0
		GTT	0	3	8	2	4	2	6	21	28	33	70	74	40	48	184	3	3	2	7	20	13	10	1	6	10	3	0	0	3	0	0	0	1	5	1	2	2	0	2	9	2	6	11	2	7	3	0
	L	CTA	3	4	15	0	1	1	0	14	10	9	26	3	2	5	3	14	20	15	43	67	46	1	0	1	1	1	1	0	2	1	0	0	0	0	0	0	1	0	0	0	0	1	1	0	0	3	3
		CTG	9	28	76	7	34	10	12	109	56	54	142	26	23	17	56	133	123	121	285	625	480	10	2	10	13	3	2	0	8	4	1	3	1	9	5	3	3	3	5	10	6	5	8	4	11	14	5
		CTC	1	7	11	3	7	2	6	30	20	19	42	11	5	5	18	38	32	41	65	162	128	2	0	1	8	3	0	0	0	1	1	0	1	1	4	2	1	0	0	2	0	0	5	4	6	8	0
		CTT	0	3	10	2	2	2	0	17	7	7	15	4	0	2	3	21	11	11	27	54	48	2	0	0	0	0	0	1	0	0	0	0	0	2	0	0	0	0	1	0	1	0	1	2	1	4	1
		TTA	0	2	2	2	1	0	0	4	2	1	5	0	1	3	1	5	1	3	13	29	8	1	0	0	1	0	0	1	0	0	0	0	1	1	0	0	1	0	0	1	0	0	0	0	0	2	0
		TTG	5	1	13	0	4	0	1	26	17	10	25	5	2	2	8	30	21	35	48	90	78	3	1	0	4	2	1	0	2	0	0	0	0	1	1	0	3	0	0	2	4	0	1	0	6	4	1
	A	GCA	1	1	3	1	4	4	3	6	2	3	6	2	1	2	4	0	0	0	1	3	0	40	9	15	40	2	0	1	0	4	0	3	2	5	3	0	11	0	5	4	1	2	0	2	6	3	3
		GCG	0	0	9	3	2	3	5	6	5	4	10	2	2	2	10	0	1	0	5	1	3	65	25	44	97	6	1	1	5	9	2	1	5	14	5	6	25	5	8	9	4	3	10	1	6	9	3
		GCC	2	4	12	5	7	11	29	21	17	22	33	28	15	13	42	8	4	5	6	21	14	367	93	173	451	25	7	4	12	32	10	17	26	53	25	17	56	11	27	28	7	17	42	11	46	28	12
		GCT	1	4	5	0	3	7	12	10	9	6	15	5	4	8	25	1	1	2	6	7	5	145	35	54	199	7	2	0	5	15	4	5	14	24	6	9	23	6	13	14	3	5	18	6	20	16	3
	P	CCA	0	2	0	0	2	0	0	3	5	1	2	0	1	1	1	3	0	0	1	1	0	6	0	1	5	95	47	26	63	0	0	0	0	5	2	2	3	0	0	4	3	2	2	0	2	1	1
		CCG	1	0	3	1	1	1	5	6	3	1	10	3	0	1	8	1	1	2	3	5	2	13	3	5	17	268	80	51	176	5	0	1	2	15	5	2	16	2	11	14	6	1	4	8	8	14	8
		CCC	0	1	1	1	5	0	3	2	1	1	6	3	1	2	5	2	1	1	1	2	3	4	2	2	6	180	52	55	126	3	1	0	2	7	1	1	6	1	6	8	1	1	2	3	4	4	1
		CCT	0	0	0	1	2	3	1	0	0	1	3	1	1	1	5	0	1	0	1	1	0	3	0	0	6	76	25	10	57	1	1	1	3	5	1	2	1	2	0	2	0	3	2	0	2	2	1
	G	GGA	0	0	0	1	1	0	2	0	1	1	2	1	0	1	3	0	0	1	1	1	0	6	1	4	2	2	0	0	0	104	17	33	83	4	1	1	3	2	3	1	0	0	1	3	8	3	1
		GGG	0	0	0	0	0	0	0	2	0	1	1	0	1	0	1	1	0	0	0	0	0	3	1	3	4	0	0	0	0	66	12	21	60	1	1	2	4	2	2	0	2	1	0	1	4	2	0
		GGC	2	5	5	2	3	5	9	7	3	1	7	4	2	1	7	3	1	2	5	5	4	25	10	18	31	4	1	1	3	758	162	237	613	22	9	5	30	15	28	8	3	3	11	21	65	22	7
		GGT	0	0	1	0	0	1	2	4	1	0	1	0	0	0	2	0	0	0	0	2	1	4	2	0	2	1	1	0	0	123	23	40	107	3	1	1	2	2	2	0	0	2	2	8	11	2	1
	S	TCA	1	0	0	1	0	0	3	1	3	0	1	0	0	1	2	2	0	0	0	0	2	7	3	2	3	2	0	1	1	3	2	2	2	24	9	7	29	12	18	7	1	3	4	2	7	1	4
		TCG	1	1	3	0	10	1	9	6	2	0	3	1	3	1	3	1	0	0	1	4	3	10	3	6	18	2	4	3	5	5	0	5	3	72	18	23	54	28	56	12	2	8	17	6	11	13	3
		TCC	2	1	2	0	5	3	4	7	3	1	4	3	3	2	2	0	1	0	1	3	2	22	2	16	21	1	0	1	5	6	4	0	5	100	43	36	94	38	60	17	2	9	16	8	25	9	3
		TCT	0	0	1	0	3	3	1	3	3	0	3	1	0	2	2	0	0	0	0	3	1	3	4	6	9	0	0	1	2	0	1	1	3	41	20	16	37	9	30	12	2	4	13	5	10	4	3
		AGC	1	2	4	4	11	5	11	5	5	3	3	2	4	3	8	3	3	0	2	9	8	15	3	8	22	4	2	1	7	18	7	10	8	88	29	29	85	68	159	28	4	10	28	17	59	25	3
		AGT	0	0	0	0	3	2	1	4	1	0	2	0	0	2	2	0	0	0	2	1	1	2	1	2	5	0	1	1	0	5	0	1	3	8	5	6	16	11	22	4	3	2	6	3	18	6	2
	T	ACA	0	0	1	0	1	2	3	6	2	1	3	2	1	1	2	0	1	1	0	4	2	2	3	1	6	0	0	2	1	1	0	0	2	8	3	4	9	8	3	54	13	12	48	1	9	3	2
		ACG	0	1	4	1	1	3	2	9	4	3	5	1	4	3	11	1	1	2	3	2	6	7	2	5	5	2	1	1	2	1	0	0	0	13	6	1	7	3	8	73	28	25	78	5	25	8	3
		ACC	0	2	9	2	5	2	7	16	11	11	29	14	2	12	21	2	1	1	4	9	7	9	1	7	18	4	3	2	4	7	1	1	6	28	11	17	28	13	22	215	62	95	235	9	27	11	3
		ACT	1	3	1	1	4	3	3	8	2	4	7	4	2	8	11	0	2	2	6	7	4	5	1	1	9	3	2	2	1	7	1	0	1	14	3	2	13	7	11	110	37	41	146	11	14	5	0
	N	AAC	1	3	1	5	11	5	1	11	3	3	4	1	5	3	3	1	0	0	1	5	4	6	1	5	8	2	0	1	4	14	7	2	11	17	3	5	12	9	22	8	5	6	15	211	511	20	7
		AAT	0	2	2	1	7	0	1	3	1	0	6	2	0	4	5	0	2	0	1	0	5	3	2	1	5	0	1	1	1	6	1	2	4	5	5	1	8	6	10	10	2	0	15	83	282	10	3
	Q	CAA	0	0	3	1	3	1	1	4	1	0	1	1	0	3	2	1	0	2	1	5	0	3	0	1	5	3	1	1	0	1	0	1	2	3	0	0	1	5	5	2	1	2	4	9	14	90	19
		CAG	2	4	4	1	11	3	4	18	5	2	11	4	5	3	11	7	5	1	5	10	10	12	2	7	23	11	4	5	8	10	1	4	7	23	9	6	12	4	14	15	7	4	18	20	41	567	181
	D	GAC	2	0	0	3	6	1	3	2	0	3	8	2	6	1	6	1	0	1	1	3	2	9	3	4	11	7	2	0	8	10	2	2	9	18	8	5	15	3	10	18	8	3	13	31	93	12	11
		GAT	1	2	4	1	1	1	2	2	2	0	2	0	0	0	1	0	0	0	0	0	2	2	1	0	3	2	2	0	1	3	1	0	0	7	1	4	6	6	9	5	1	2	10	12	50	10	3
	E	GAA	0	1	1	0	4	0	0	0	2	1	5	1	0	0	5	0	0	1	2	1	2	5	1	3	3	4	1	2	5	2	1	3	2	6	4	1	4	2	5	10	2	4	6	5	22	20	3
		GAG	2	8	3	4	10	3	3	10	8	6	8	8	1	4	12	3	3	4	4	7	9	22	4	6	20	17	4	2	4	12	4	5	5	26	6	3	7	4	16	20	5	5	13	13	57	58	17
	K	AAA	1	0	3	2	0	0	2	7	5	0	7	1	2	3	6	1	1	0	2	4	3	4	1	4	7	4	0	0	1	2	1	0	5	4	0	2	8	2	7	9	2	3	13	9	29	17	7
		AAG	1	4	7	4	3	0	4	16	12	5	14	6	2	2	19	2	4	3	6	10	12	15	3	4	13	9	2	3	12	5	1	1	4	13	1	5	15	8	11	18	3	8	18	17	51	42	15
	H	CAC	1	6	16	10	43	4	2	4	1	2	3	3	2	0	2	2	1	0	1	4	7	4	0	0	7	3	0	0	2	2	0	1	4	5	4	2	6	3	6	3	3	2	8	11	42	28	6
		CAT	2	1	4	2	14	1	1	2	0	2	0	1	0	1	4	0	0	0	0	3	2	1	0	0	2	0	1	0	0	2	0	0	0	0	0	0	1	1	2	4	0	0	1	3	7	7	3
	R	CGA	1	2	1	0	3	1	4	2	2	1	4	0	0	1	2	2	0	0	1	0	3	3	0	0	3	1	0	1	2	1	0	2	0	2	0	0	1	1	2	4	1	2	1	0	9	7	1
		CGG	1	1	3	4	5	0	1	7	1	2	5	3	1	0	3	1	2	1	3	3	3	5	1	2	3	0	1	1	1	1	0	1	0	3	2	3	3	1	4	6	1	0	4	5	16	16	7
		CGC	2	3	10	2	9	1	4	10	10	4	13	2	4	1	9	1	1	4	2	10	5	5	2	2	9	3	0	0	6	1	2	1	5	5	3	2	10	3	10	7	3	3	6	12	37	27	17
		CGT	0	0	1	1	4	1	0	1	1	0	1	0	1	0	2	0	0	0	0	2	1	5	0	0	1	1	0	0	1	1	0	0	0	0	1	0	1	1	2	3	0	0	2	2	2	3	2
		AGA	0	0	0	0	2	0	0	0	0	0	2	0	0	0	3	0	1	0	0	1	1	1	0	1	1	0	1	1	0	2	0	0	0	0	0	1	2	5	2	2	0	0	0	2	6	6	1
		AGG	0	0	2	1	2	0	1	2	0	0	3	2	0	0	2	0	0	0	2	1	1	4	0	0	2	2	0	1	3	0	1	2	0	0	2	1	2	2	0	2	3	0	3	3	8	6	4
	Total Smed		518	767	1523	484	1264	363	687	1272	837	701	1960	666	393	497	1542	352	313	320	700	1441	1163	958	239	475	1218	779	268	189	569	1284	282	422	1033	753	280	258	717	337	682	863	264	350	948	618	1773	1234	408
	freq (codons)		0.0109158	0.016163	0.0320942	0.0101994	0.0266363	0.00764951	0.0144772	0.0268049	0.0176381	0.0147722	0.0413032	0.0140346	0.0082817	0.0104733	0.0324946	0.00741771	0.00659586	0.00674337	0.0147511	0.0303662	0.0245079	0.020188	0.00503646	0.0100097	0.025667	0.0164159	0.00564757	0.0039828	0.0119906	0.0270578	0.0059426	0.00889282	0.0217684	0.015868	0.00590045	0.00543684	0.0151094	0.00710161	0.0143718	0.018186	0.00556328	0.00737556	0.0199772	0.0130231	0.0373625	0.0260041	0.0085978
	Conserved		428	388	328	234	187	201	50	631	15	219	300	27	118	73	184	14	123	41	27	29	78	40	25	173	199	95	80	55	57	104	12	237	107	24	18	36	37	68	22	54	28	95	146	211	282	90	181
	freq (cons)		0.826255	0.505867	0.215364	0.483471	0.147943	0.553719	0.0727802	0.496069	0.0179211	0.312411	0.153061	0.0405405	0.300254	0.146881	0.119326	0.0397727	0.392971	0.128125	0.0385714	0.0201249	0.0670679	0.0417537	0.104603	0.364211	0.163383	0.121951	0.298507	0.291005	0.100176	0.0809969	0.0425532	0.561611	0.103582	0.0318725	0.0642857	0.139535	0.0516039	0.20178	0.0322581	0.0625724	0.106061	0.271429	0.154008	0.341424	0.159052	0.0729335	0.443627
	Variable		90	379	1195	250	1077	162	637	641	822	482	1660	639	275	424	1358	338	190	279	673	1412	1085	918	214	302	1019	684	188	134	512	1180	270	185	926	729	262	222	680	269	660	809	236	255	802	407	1491	1144	227
	freq (var)		0.173745	0.494133	0.784636	0.516529	0.852057	0.446281	0.92722	0.503931	0.982079	0.687589	0.846939	0.959459	0.699746	0.853119	0.880674	0.960227	0.607029	0.871875	0.961429	0.979875	0.932932	0.958246	0.895397	0.635789	0.836617	0.878049	0.701493	0.708995	0.899824	0.919003	0.957447	0.438389	0.896418	0.968127	0.935714	0.860465	0.948396	0.79822	0.967742	0.937428	0.893939	0.728571	0.845992	0.658576	0.840948	0.927066	0.556373
	syn changes		0	133	674	72	609	34	407	0	337	123	661	365	112	208	766	227	85	185	454	998	710	577	137	113	588	524	124	87	365	947	202	94	756	309	106	81	278	98	323	398	112	78	361	83	511	567	19
	freq (syn)		0	0.173403	0.442548	0.14876	0.481804	0.0936639	0.592431	0	0.402628	0.175464	0.337245	0.548048	0.284987	0.418511	0.496757	0.644886	0.271565	0.578125	0.648571	0.692575	0.61049	0.602296	0.573222	0.237895	0.482759	0.672657	0.462687	0.460317	0.641476	0.737539	0.716312	0.222749	0.731849	0.410359	0.378571	0.313953	0.387727	0.290801	0.473607	0.461182	0.424242	0.222857	0.380802	0.134304	0.288212	0.459481	0.0465686
	no syn chang		90	246	521	178	468	128	230	641	485	359	999	274	163	216	592	111	105	94	219	414	375	341	77	189	431	160	64	47	147	233	68	91	170	420	156	141	402	171	337	411	124	177	441	324	980	577	208
	freq (ns)		0.173745	0.32073	0.342088	0.367769	0.370253	0.352617	0.334789	0.503931	0.57945	0.512126	0.509694	0.411411	0.414758	0.434608	0.383917	0.315341	0.335463	0.29375	0.312857	0.2873	0.322442	0.35595	0.322176	0.397895	0.353859	0.205392	0.238806	0.248677	0.258348	0.181464	0.241135	0.21564	0.164569	0.557769	0.557143	0.546512	0.560669	0.507418	0.494135	0.476246	0.469697	0.505714	0.46519	0.524272	0.552735	0.467585	0.509804
[truncated: 24 more columns]

## Sheet: Egran-Hdim matrix
Matrix of codon changes between H.diminuta and E.granulosus. The substitution matrix of codons is colored indicating the top 2, 5, 10 and 20 % of the counts observed.
		Hdim	W	F		Y		C		M	I			V				L						A				P				G				S						T				N		Q
	Egra		TGG	TTC	TTT	TAC	TAT	TGC	TGT	ATG	ATA	ATC	ATT	GTA	GTG	GTC	GTT	CTA	CTG	CTC	CTT	TTA	TTG	GCA	GCG	GCC	GCT	CCA	CCG	CCC	CCT	GGA	GGG	GGC	GGT	TCA	TCG	TCC	TCT	AGC	AGT	ACA	ACG	ACC	ACT	AAC	AAT	CAA	CAG
	W	TGG	511	2	4	1	2	1	0	1	0	0	1	1	0	1	1	1	1	0	2	0	0	0	0	0	1	0	0	0	0	0	0	0	0	1	0	0	0	0	0	1	0	0	1	0	1	0	0
	F	TTC	4	679	373	27	29	3	3	1	3	1	6	0	2	2	3	0	7	11	9	4	8	2	0	1	0	1	0	0	0	3	0	0	0	3	0	3	1	0	1	1	1	1	0	0	2	0	1
		TTT	1	423	429	18	47	1	2	5	2	3	8	3	0	2	7	3	3	10	5	2	5	1	1	0	2	0	0	3	0	0	0	0	0	2	1	2	2	1	1	0	1	0	0	1	1	1	0
	Y	TAC	2	32	37	461	403	0	0	1	0	0	3	1	1	0	2	0	1	2	2	0	2	0	1	1	3	0	0	0	0	0	0	0	2	0	0	0	1	1	0	0	0	1	0	1	4	1	4
		TAT	1	10	25	253	324	0	1	3	0	0	0	0	2	0	2	0	0	2	0	3	0	0	0	0	1	0	0	0	1	1	0	0	0	0	0	0	1	0	1	0	0	0	0	1	2	0	1
	C	TGC	0	2	6	3	0	221	268	2	1	1	1	0	0	1	1	0	0	1	2	0	0	0	2	1	2	1	0	0	1	1	0	2	3	2	2	5	5	3	3	2	0	2	2	0	1	2	0
		TGT	3	1	0	1	2	156	259	0	0	1	2	0	2	3	1	0	2	0	2	1	1	1	0	0	3	0	1	0	1	1	0	1	1	2	0	1	1	1	3	0	1	3	1	1	4	1	0
	M	ATG	1	1	6	1	1	2	1	918	14	11	28	4	8	5	13	3	11	9	23	10	25	4	3	4	3	0	0	0	1	1	0	0	0	3	1	2	2	1	2	9	5	5	3	3	1	1	3
	I	ATA	0	4	3	1	1	0	0	9	84	109	181	12	7	9	13	6	5	4	5	2	0	1	0	0	0	0	0	1	0	0	0	0	1	0	0	0	1	0	0	1	3	3	5	1	0	1	1
		ATC	0	6	3	2	0	2	0	14	80	350	442	14	14	33	41	3	2	12	13	4	4	0	0	2	2	1	0	1	2	2	0	0	0	1	0	1	0	0	0	3	0	3	3	1	2	3	0
		ATT	0	5	11	0	1	2	1	16	116	348	627	12	11	33	59	2	7	19	17	7	5	2	0	3	3	0	0	0	1	1	0	0	0	1	0	1	1	0	1	4	2	1	5	0	4	3	3
	V	GTA	0	0	4	1	0	1	1	9	9	16	24	48	68	60	122	2	1	2	3	1	5	2	1	0	4	0	0	0	0	0	0	0	0	0	0	1	0	0	1	1	1	1	2	0	1	0	3
		GTG	1	2	3	3	0	1	2	15	15	20	50	113	211	155	295	0	9	4	4	6	13	5	4	5	11	1	0	2	1	1	1	0	1	1	0	0	0	0	1	2	3	2	5	1	1	3	1
		GTC	0	2	5	0	0	0	2	7	14	31	50	69	101	257	291	5	3	7	10	6	6	5	2	4	9	0	1	1	0	0	0	1	0	1	2	1	1	0	2	3	1	1	14	0	4	2	1
		GTT	0	3	3	3	1	1	0	8	10	43	68	74	109	218	459	5	1	7	8	3	4	7	0	5	17	0	1	0	1	0	0	0	0	0	0	2	4	3	1	4	2	3	9	1	0	0	0
	L	CTA	1	0	2	1	0	0	1	10	3	4	11	2	0	3	5	37	43	62	96	44	72	0	0	3	2	1	0	1	0	0	0	0	0	0	0	1	0	0	0	1	0	0	1	0	0	2	0
		CTG	1	4	3	3	0	1	0	18	6	6	14	1	8	7	12	84	136	131	191	81	189	0	1	3	0	1	1	2	1	0	0	0	1	1	0	1	2	0	0	1	1	1	1	0	1	2	2
		CTC	2	16	12	2	0	4	0	10	6	16	16	2	5	2	12	88	77	324	315	51	79	1	0	2	1	2	0	2	1	0	1	0	1	0	3	0	1	2	0	2	0	5	4	0	0	2	2
		CTT	0	5	9	0	2	1	2	15	6	15	26	1	8	5	11	72	83	242	364	55	107	0	0	2	1	1	0	0	1	0	0	0	1	0	0	1	1	0	0	1	1	1	2	0	1	6	1
		TTA	1	2	3	0	0	0	0	8	6	3	4	4	4	3	1	30	28	31	50	52	59	0	0	0	3	1	0	0	0	0	0	0	1	0	0	0	3	0	0	0	0	0	0	0	1	3	0
		TTG	0	4	10	0	1	0	1	18	4	6	18	7	7	10	7	72	100	74	157	73	214	1	0	1	2	1	0	2	1	0	0	0	0	1	0	1	0	0	0	4	1	1	3	0	5	4	2
	A	GCA	0	1	1	2	0	1	3	4	0	4	1	2	7	2	5	0	1	2	1	2	2	110	52	106	221	3	1	3	6	3	0	1	5	11	3	3	15	2	1	6	2	4	5	1	4	2	1
		GCG	0	1	1	0	1	1	0	6	0	1	4	2	2	6	4	0	0	1	2	0	2	93	47	98	189	1	1	3	2	4	0	0	2	10	4	6	12	2	1	2	6	2	5	2	0	1	1
		GCC	1	0	2	3	3	1	1	4	2	2	2	3	4	5	14	2	1	3	0	0	2	135	45	255	382	3	0	9	3	2	2	4	12	14	4	18	17	4	4	3	1	4	16	5	4	1	4
		GCT	0	0	2	1	2	3	5	4	1	1	5	4	4	15	12	1	3	1	1	1	1	167	53	256	540	4	2	1	8	8	0	4	9	8	6	7	26	2	4	6	1	5	14	2	8	2	1
	P	CCA	0	0	0	0	0	0	0	0	0	1	1	0	3	1	1	1	0	0	0	0	0	3	2	2	4	175	69	81	114	1	0	1	0	4	0	4	5	1	1	3	1	1	2	0	0	1	2
		CCG	0	1	0	0	0	0	0	0	0	0	0	0	1	1	0	1	0	0	1	0	0	2	3	2	3	114	53	66	89	0	0	0	0	1	1	3	3	1	0	1	1	1	2	1	2	2	1
		CCC	0	0	0	0	0	0	0	1	0	1	2	1	1	1	1	0	0	0	1	1	0	1	0	5	5	143	53	149	181	1	0	2	2	3	3	3	9	0	1	3	0	5	2	0	4	1	4
		CCT	0	0	0	0	0	0	1	0	0	1	1	1	2	2	1	0	1	2	2	0	1	2	3	3	4	130	57	111	207	0	0	1	0	2	0	6	3	1	0	0	0	1	1	1	0	3	1
	G	GGA	1	0	1	0	0	0	0	0	0	0	2	1	0	1	1	0	0	0	0	1	1	3	0	0	7	1	0	0	0	255	40	100	209	2	0	3	3	4	4	1	1	2	2	1	0	1	1
		GGG	0	1	1	0	0	0	0	0	0	0	1	0	0	0	0	0	0	0	0	0	0	2	1	3	2	1	1	0	1	116	33	37	100	3	0	0	0	1	3	0	0	1	0	2	5	0	0
		GGC	0	0	0	0	0	1	0	1	0	0	0	0	1	0	3	0	0	0	0	0	0	3	0	5	9	0	0	0	0	236	37	218	358	1	1	1	4	1	8	0	0	3	4	4	11	1	1
		GGT	1	1	1	0	0	1	2	0	0	0	0	0	2	1	2	0	0	1	1	0	1	4	1	7	9	2	0	1	1	261	62	188	635	2	0	4	4	3	4	1	1	4	2	7	13	0	3
	S	TCA	0	0	3	1	0	1	2	2	2	0	0	0	0	0	1	1	0	1	2	1	0	6	2	7	12	2	1	0	4	1	0	2	2	101	48	56	86	2	2	6	2	3	9	1	5	2	3
		TCG	0	0	0	0	0	1	0	0	1	0	1	1	0	1	1	1	0	0	2	0	1	6	2	11	15	2	1	1	3	2	0	0	1	110	41	50	115	3	3	6	2	6	7	3	1	2	3
		TCC	0	0	0	0	2	2	3	1	0	0	1	2	0	1	0	0	0	0	1	0	2	4	2	6	15	6	2	3	2	0	0	2	2	98	47	116	159	0	9	7	1	8	16	4	7	2	4
		TCT	0	1	2	1	1	0	5	1	0	2	1	0	1	0	0	1	1	0	0	0	0	9	2	7	24	3	1	1	9	1	1	1	1	94	44	81	165	6	4	11	1	1	23	4	8	2	0
		AGC	0	0	0	1	1	1	4	1	0	2	0	0	0	0	1	0	1	0	0	0	0	2	0	3	6	0	1	1	1	5	0	4	5	7	1	7	8	120	166	9	2	5	5	15	32	2	2
		AGT	1	1	1	1	0	1	3	0	0	1	2	0	0	0	0	0	1	0	0	0	0	4	2	4	6	0	0	0	1	2	0	5	8	7	2	4	5	104	203	5	1	9	7	11	20	2	2
	T	ACA	0	0	1	1	1	0	2	5	2	2	5	2	2	1	3	1	1	0	3	1	2	4	1	8	2	0	0	0	3	0	0	1	0	10	0	8	14	1	3	106	37	93	150	3	3	1	4
		ACG	0	0	0	0	0	0	0	8	1	0	5	3	3	3	5	1	0	0	2	0	1	2	1	3	10	1	0	1	1	0	0	0	0	5	4	2	4	3	2	77	46	67	132	2	7	4	1
		ACC	1	2	1	2	0	0	0	2	1	7	6	6	2	2	6	2	0	0	4	0	1	6	1	6	14	2	0	1	2	1	1	0	2	8	4	11	17	5	8	133	36	163	247	9	12	1	2
		ACT	0	2	2	1	0	1	1	1	3	6	7	3	2	1	6	0	0	0	2	0	1	6	5	6	12	0	0	1	1	0	0	2	3	5	3	12	9	9	6	115	41	158	279	5	14	0	1
	N	AAC	0	1	0	4	2	0	2	3	0	0	3	0	0	0	1	0	0	0	2	0	1	2	0	1	5	2	0	1	0	5	0	5	3	2	1	3	0	13	11	4	4	3	4	319	451	0	2
		AAT	0	1	3	4	2	0	2	3	2	0	1	2	0	2	0	1	0	2	3	1	1	3	1	4	4	1	0	1	1	2	1	4	4	2	0	2	6	10	16	4	1	3	11	258	468	9	2
	Q	CAA	0	0	0	2	0	2	1	1	1	0	1	1	1	1	3	2	0	1	3	2	0	0	1	0	2	2	0	0	1	0	0	0	2	1	0	1	3	1	0	4	0	0	2	3	8	379	207
		CAG	0	0	0	1	0	1	1	6	1	1	2	1	1	2	1	0	2	0	3	0	1	0	0	2	7	2	1	0	2	1	0	0	1	1	3	1	2	2	6	4	2	0	4	5	8	378	324
	D	GAC	0	0	1	0	0	0	1	1	1	1	1	0	1	1	0	0	0	0	1	0	0	0	1	2	1	0	0	0	0	6	1	4	8	2	0	3	6	3	1	0	0	2	4	14	23	6	2
		GAT	0	0	0	0	1	0	0	1	0	0	2	1	0	0	2	0	1	2	1	0	0	2	0	0	8	0	0	1	1	4	0	7	6	2	1	3	4	0	3	1	2	2	4	15	28	8	3
	E	GAA	0	0	0	0	0	1	1	3	1	0	0	2	2	1	7	0	0	2	0	0	2	4	2	2	8	1	0	0	0	7	2	4	1	1	0	1	1	1	3	3	2	3	1	5	12	13	7
		GAG	0	0	0	2	2	0	0	3	0	1	1	0	3	2	2	0	0	2	2	3	1	6	2	7	6	1	2	1	2	4	3	1	1	1	2	3	3	3	4	4	1	5	4	3	11	17	15
	K	AAA	0	1	0	0	2	2	0	3	2	0	0	1	0	0	3	2	0	1	0	0	3	1	0	2	9	0	0	0	2	2	0	0	0	1	2	0	2	2	6	0	1	7	1	7	11	16	9
		AAG	0	0	0	3	1	0	0	7	0	2	2	2	0	0	2	2	0	0	1	1	2	4	3	2	4	4	0	0	0	3	1	3	0	3	2	2	4	5	5	4	2	3	2	10	16	14	16
	H	CAC	0	2	2	8	6	1	0	0	0	2	1	1	0	0	1	0	0	2	1	0	0	0	0	0	5	0	0	1	0	0	0	0	1	0	0	1	0	2	3	0	0	1	3	8	15	18	2
		CAT	1	2	2	2	9	0	0	1	1	0	1	0	0	0	2	0	0	1	1	1	0	0	0	1	0	0	0	1	2	0	0	0	0	1	0	1	0	1	4	0	0	0	1	5	6	7	10
	R	CGA	0	1	1	1	0	2	2	0	0	1	1	0	0	0	0	0	0	0	1	0	0	3	1	0	1	1	0	0	2	0	0	0	0	0	0	2	0	0	1	2	1	1	1	1	1	8	5
		CGG	0	1	0	2	0	1	0	0	1	0	0	0	0	0	1	0	0	0	0	0	0	2	0	0	0	0	0	0	0	0	0	0	0	0	0	0	0	0	3	1	0	1	0	0	1	10	6
		CGC	1	1	0	0	0	1	3	0	0	1	0	0	0	0	0	1	0	2	1	1	1	0	0	1	0	0	1	3	4	0	0	0	0	0	0	2	0	1	1	1	1	3	4	1	4	7	5
		CGT	0	0	1	0	1	2	3	1	0	1	2	0	1	0	0	1	1	0	2	0	0	1	1	0	1	3	0	1	3	3	0	1	2	2	0	0	1	4	2	0	1	1	0	1	3	8	1
		AGA	0	1	0	0	1	0	0	0	0	0	1	1	0	1	1	1	0	0	0	0	1	0	0	0	1	0	0	0	0	2	0	2	0	0	0	1	0	2	1	3	0	1	1	1	2	1	3
		AGG	0	1	0	0	1	0	0	3	0	0	1	1	0	2	0	1	0	0	0	0	0	1	0	1	1	0	0	0	0	1	1	0	0	0	1	0	0	0	1	0	0	2	2	1	0	1	1
	total Hdim		536	1226	980	824	853	425	592	1165	402	1025	1647	412	614	865	1451	436	534	980	1325	421	829	635	252	865	1624	621	251	458	672	950	187	608	1397	544	237	454	742	337	525	576	224	618	1040	751	1264	970	687
	freq (codons)		0.0112951	0.0258355	0.0206516	0.0173642	0.0179753	0.00895604	0.0124752	0.0245501	0.00847136	0.0215999	0.0347073	0.00868209	0.0129388	0.0182282	0.030577	0.00918785	0.011253	0.0206516	0.0279218	0.00887175	0.0174695	0.0133814	0.00531041	0.0182282	0.0342226	0.0130864	0.00528933	0.00965145	0.0141611	0.0200194	0.00394066	0.0128124	0.029439	0.0114637	0.00499431	0.00956716	0.0156362	0.00710161	0.0110633	0.0121381	0.00472036	0.0130231	0.021916	0.0158259	0.0266363	0.0204408	0.0144772
	Conserved		511	679	429	461	324	221	259	918	84	350	627	48	211	257	459	37	136	324	364	52	214	110	47	255	540	175	53	149	207	255	33	218	635	101	41	116	165	120	203	106	46	163	279	319	468	379	324
	freq (cons)		0.953358	0.553834	0.437755	0.559466	0.379836	0.52	0.4375	0.787983	0.208955	0.341463	0.380692	0.116505	0.343648	0.29711	0.316334	0.0848624	0.254682	0.330612	0.274717	0.123515	0.258142	0.173228	0.186508	0.294798	0.332512	0.281804	0.211155	0.325328	0.308036	0.268421	0.176471	0.358553	0.454545	0.185662	0.172996	0.255507	0.222372	0.356083	0.386667	0.184028	0.205357	0.263754	0.268269	0.424767	0.370253	0.390722	0.471616
	Variable		25	547	551	363	529	204	333	247	318	675	1020	364	403	608	992	399	398	656	961	369	615	525	205	610	1084	446	198	309	465	695	154	390	762	443	196	338	577	217	322	470	178	455	761	432	796	591	363
	freq (var)		0.0466418	0.446166	0.562245	0.440534	0.620164	0.48	0.5625	0.212017	0.791045	0.658537	0.619308	0.883495	0.656352	0.70289	0.683666	0.915138	0.745318	0.669388	0.725283	0.876485	0.741858	0.826772	0.813492	0.705202	0.667488	0.718196	0.788845	0.674672	0.691964	0.731579	0.823529	0.641447	0.545455	0.814338	0.827004	0.744493	0.777628	0.643917	0.613333	0.815972	0.794643	0.736246	0.731731	0.575233	0.629747	0.609278	0.528384
	syn changes		0	423	373	253	403	156	268	0	196	457	623	256	278	433	708	346	331	540	809	304	506	395	150	460	792	387	179	258	384	613	139	325	667	316	142	198	373	115	184	325	114	318	529	258	451	378	207
	freq (syn)		0	0.345024	0.380612	0.307039	0.47245	0.367059	0.452703	0	0.487562	0.445854	0.378264	0.621359	0.452769	0.500578	0.487939	0.793578	0.61985	0.55102	0.610566	0.72209	0.610374	0.622047	0.595238	0.531792	0.487685	0.623188	0.713147	0.563319	0.571429	0.645263	0.743316	0.534539	0.477452	0.580882	0.599156	0.436123	0.502695	0.341246	0.350476	0.564236	0.508929	0.514563	0.508654	0.343542	0.356804	0.389691	0.30131
	no syn chang		25	124	178	110	126	48	65	247	122	218	397	108	125	175	284	53	67	116	152	65	109	130	55	150	292	59	19	51	81	82	15	65	95	127	54	140	204	102	138	145	64	137	232	174	345	213	156
	freq (ns)		0.0466418	0.101142	0.181633	0.133495	0.147714	0.112941	0.109797	0.212017	0.303483	0.212683	0.241044	0.262136	0.203583	0.202312	0.195727	0.12156	0.125468	0.118367	0.114717	0.154394	0.131484	0.204724	0.218254	0.17341	0.179803	0.0950081	0.0756972	0.111354	0.120536	0.0863158	0.0802139	0.106908	0.0680029	0.233456	0.227848	0.30837	0.274933	0.302671	0.262857	0.251736	0.285714	0.221683	0.223077	0.231691	0.272943	0.219588	0.227074
[truncated: 24 more columns]

## Sheet: Fhep-Sman matrix
Matrix of codon changes between S.mansoni and F.hepatica. The substitution matrix of codons is colored indicating the top 2, 5, 10 and 20 % of the counts observed.
		Sman	W	F		Y		C		M	I			V				L						A				P				G				S						T				N		Q
	Fhep		TGG	TTC	TTT	TAC	TAT	TGC	TGT	ATG	ATA	ATC	ATT	GTA	GTG	GTC	GTT	CTA	CTG	CTC	CTT	TTA	TTG	GCA	GCG	GCC	GCT	CCA	CCG	CCC	CCT	GGA	GGG	GGC	GGT	TCA	TCG	TCC	TCT	AGC	AGT	ACA	ACG	ACC	ACT	AAC	AAT	CAA	CAG
	W	TGG	517	4	2	2	5	0	1	1	1	1	1	1	0	0	1	3	0	1	0	2	0	0	1	0	1	0	0	0	0	0	0	0	0	1	1	0	0	0	0	1	0	0	0	0	1	0	3
	F	TTC	4	383	593	19	47	1	1	3	7	3	13	2	1	4	6	6	2	1	7	11	2	1	0	2	3	1	0	0	1	1	0	0	1	1	1	0	1	0	0	0	0	1	3	0	3	1	0
		TTT	4	268	536	17	40	1	4	6	4	3	13	1	0	6	4	6	1	1	5	15	4	0	1	0	3	0	0	1	0	1	0	0	1	0	0	0	3	1	1	2	0	1	2	0	1	5	0
	Y	TAC	1	31	40	231	452	0	4	0	1	3	2	1	0	1	5	2	0	0	5	2	0	1	1	0	2	0	0	0	0	0	1	0	0	1	1	2	3	1	0	0	0	1	3	1	5	5	0
		TAT	3	18	47	203	480	0	4	3	4	2	4	1	2	1	4	2	1	2	2	4	1	0	0	1	1	1	0	1	0	0	1	0	1	5	1	1	0	1	0	0	0	0	1	3	4	1	3
	C	TGC	0	1	3	2	1	98	275	1	2	0	1	2	2	1	5	0	0	0	2	1	1	3	1	0	4	0	0	0	2	3	0	0	1	2	0	1	11	4	4	4	1	0	2	2	1	1	0
		TGT	1	0	3	1	5	107	407	0	1	0	0	3	1	1	4	0	0	1	2	3	0	5	0	2	2	0	0	0	1	0	0	1	3	4	0	3	5	3	7	2	2	1	2	0	4	1	0
	M	ATG	0	10	11	2	3	2	4	828	29	11	32	6	6	7	16	16	16	11	19	49	24	13	1	1	5	0	0	0	3	1	0	0	1	4	2	2	3	1	1	10	2	4	9	6	3	10	0
	I	ATA	0	3	6	0	2	0	1	9	106	68	146	11	8	9	31	2	4	3	14	10	6	0	0	0	0	0	0	0	1	0	1	0	0	0	0	0	1	0	0	6	2	0	4	1	1	2	0
		ATC	1	8	6	1	1	2	2	24	210	207	413	27	15	20	63	7	9	5	12	23	17	2	0	1	2	3	1	0	2	0	1	0	0	3	0	0	0	0	1	1	1	4	7	1	1	3	2
		ATT	0	8	4	1	3	2	2	19	254	185	473	26	20	20	66	11	7	5	23	15	17	2	0	0	4	0	0	0	1	0	0	0	0	3	0	0	2	1	2	7	1	3	6	1	0	3	2
	V	GTA	0	1	4	0	1	1	1	5	16	14	34	83	40	60	162	3	1	1	5	11	5	4	0	1	6	1	2	0	0	0	0	0	1	1	0	0	1	0	4	7	0	3	4	0	0	0	1
		GTG	0	5	3	0	2	0	2	14	46	29	69	199	138	109	340	12	4	1	10	8	7	7	2	4	14	2	0	0	2	0	0	0	0	0	2	0	3	0	3	11	1	4	8	0	1	5	1
		GTC	0	4	3	0	1	0	0	9	30	25	54	126	76	90	246	2	4	2	4	11	6	7	2	2	12	2	0	0	3	0	0	0	2	3	0	0	2	0	3	5	3	0	9	0	2	2	1
		GTT	1	1	7	1	1	0	3	6	51	32	72	146	129	120	331	5	6	3	13	17	8	6	1	5	16	5	0	0	2	0	0	0	0	2	0	3	4	0	0	11	2	2	9	4	3	1	0
	L	CTA	0	7	5	0	0	0	1	14	6	3	12	3	1	4	6	38	41	30	70	116	62	0	0	1	2	0	0	0	1	0	0	0	0	0	0	0	0	0	0	2	0	0	1	0	0	1	2
		CTG	1	10	20	3	4	0	1	37	14	11	23	7	5	7	15	105	95	66	200	257	151	2	0	0	2	2	0	0	2	0	0	0	1	2	1	1	1	0	2	4	0	2	3	1	1	5	0
		CTC	0	2	9	1	4	0	1	10	7	8	23	5	6	4	4	58	36	50	108	141	97	1	1	1	3	3	0	0	1	0	0	0	1	1	0	1	0	0	0	3	2	1	1	1	1	7	2
		CTT	3	3	9	2	5	0	1	15	18	4	24	6	2	1	9	75	62	45	154	148	122	1	0	1	2	0	0	0	2	0	0	0	1	2	2	0	1	0	0	1	1	0	2	1	1	8	1
		TTA	1	3	9	0	2	0	1	6	12	7	12	9	4	1	7	45	39	28	89	144	71	0	1	1	0	0	0	0	2	0	0	0	0	2	0	1	2	0	0	0	0	0	4	1	0	3	0
		TTG	3	5	14	2	7	1	3	28	25	9	40	13	5	9	15	115	84	55	204	336	235	0	0	1	4	2	3	0	1	2	0	0	1	2	1	0	0	1	4	6	0	0	4	1	2	0	0
	A	GCA	1	1	4	1	1	3	3	7	0	2	1	6	3	3	7	1	2	0	2	3	2	204	45	96	261	4	0	1	3	5	4	1	7	21	9	11	18	1	9	13	1	5	13	0	9	2	1
		GCG	0	1	2	0	1	2	3	3	1	3	7	7	1	3	6	1	0	1	3	5	1	124	32	58	167	5	2	1	4	2	2	4	6	23	6	3	15	1	1	8	3	3	4	1	7	2	0
		GCC	0	2	5	0	0	2	4	4	6	0	9	12	3	2	14	1	1	0	1	6	4	205	31	86	318	2	3	1	6	11	3	3	10	25	10	11	17	3	8	10	4	3	12	3	6	4	3
		GCT	2	3	1	2	1	1	6	3	3	1	6	6	8	8	19	1	2	0	1	6	1	269	62	101	396	9	0	1	9	10	2	0	16	21	8	8	25	3	6	13	5	5	17	1	13	5	1
	P	CCA	0	1	2	0	3	0	0	3	0	0	1	2	2	0	1	1	0	0	1	2	3	4	1	0	5	264	45	41	156	0	0	1	1	10	1	3	2	0	2	3	1	0	5	2	5	6	1
		CCG	0	0	0	1	0	0	0	0	0	0	0	1	0	0	0	0	2	1	3	2	0	5	1	1	8	217	58	39	167	2	0	0	0	10	1	3	6	0	4	3	0	1	5	1	2	5	4
		CCC	1	0	2	1	1	1	2	1	0	0	0	0	2	0	2	2	1	0	0	1	0	6	2	1	2	130	39	42	112	0	0	0	0	3	0	0	3	0	1	3	0	1	1	1	1	3	1
		CCT	0	1	0	0	1	0	1	0	0	0	1	1	1	1	2	1	0	1	1	0	1	3	0	3	3	167	46	27	152	0	0	0	1	7	0	2	4	0	2	0	2	0	2	1	2	4	2
	G	GGA	0	0	1	0	1	0	0	0	0	0	1	0	0	1	0	1	0	0	0	2	1	6	2	1	10	3	0	0	0	264	68	101	302	3	0	3	3	6	5	0	0	1	4	4	10	2	1
		GGG	0	0	0	0	0	0	0	1	1	0	0	0	0	1	0	0	1	1	0	1	0	4	1	1	2	0	0	0	0	88	37	48	149	0	0	0	2	0	11	1	0	1	0	2	3	1	0
		GGC	0	0	1	0	0	0	1	0	0	0	0	0	1	0	1	1	0	1	0	0	1	0	3	4	5	0	1	0	0	178	55	85	265	5	1	2	1	5	10	0	0	0	1	1	7	0	0
		GGT	0	0	0	0	1	0	1	1	0	0	0	2	3	2	3	1	0	0	0	1	1	8	0	2	20	1	0	0	0	332	78	142	575	6	4	3	4	3	8	2	0	2	1	3	17	4	1
	S	TCA	0	1	2	0	3	5	5	2	0	0	3	1	0	0	3	4	0	0	0	5	1	9	3	2	10	5	0	0	4	1	1	0	5	140	31	41	98	4	9	6	2	6	12	2	11	3	0
		TCG	1	0	0	0	1	2	6	0	3	1	1	4	0	0	2	0	0	0	3	2	3	12	2	4	17	3	1	2	1	2	1	1	1	91	34	24	85	3	18	12	0	0	11	3	7	4	3
		TCC	0	1	0	0	1	4	5	7	1	1	3	1	1	3	3	0	0	0	1	2	0	14	4	5	19	4	2	0	3	0	0	0	3	132	33	50	134	7	7	19	3	4	10	0	10	1	1
		TCT	0	0	1	1	0	0	1	1	1	0	0	2	4	1	4	3	0	0	1	2	1	15	4	6	17	3	2	0	5	1	0	0	1	117	33	38	122	3	9	8	8	4	9	4	9	4	1
		AGC	1	0	1	0	1	3	9	0	0	0	2	1	0	2	2	0	0	0	1	1	1	0	3	1	7	1	1	0	2	1	3	7	2	19	1	2	10	81	155	11	3	4	10	11	21	2	3
		AGT	0	1	2	0	2	2	8	2	2	0	0	2	0	2	0	1	0	0	0	1	0	4	2	2	7	1	0	0	2	5	3	2	10	13	3	4	18	74	215	7	4	2	8	10	41	4	3
	T	ACA	0	1	0	0	3	0	4	1	3	1	3	6	4	2	9	1	1	0	1	4	3	13	3	3	10	5	1	0	4	3	1	0	2	14	4	2	12	0	7	209	44	49	152	5	7	4	0
		ACG	0	0	0	1	1	2	2	11	5	2	4	4	3	2	8	1	0	1	1	2	0	7	2	1	7	0	0	2	1	1	0	0	2	14	5	4	11	1	5	138	28	40	119	7	8	2	2
		ACC	0	0	0	0	1	0	2	4	4	4	9	4	3	0	8	4	0	0	4	8	2	7	2	1	11	1	0	0	4	2	0	2	1	13	3	2	15	3	7	200	35	49	178	4	9	7	2
		ACT	0	0	3	2	0	0	3	4	7	3	11	4	4	5	6	0	0	0	3	2	2	4	2	5	13	1	1	0	1	2	1	0	4	17	1	2	12	4	12	183	54	48	166	7	24	4	3
	N	AAC	1	1	3	2	5	1	3	2	0	0	4	0	1	1	0	2	1	1	0	1	2	4	1	1	4	0	0	0	3	4	2	1	5	8	1	3	10	9	21	5	4	6	6	188	406	4	1
		AAT	0	1	0	1	1	1	2	2	4	0	4	1	0	1	0	0	0	1	3	3	2	1	1	3	6	5	0	1	1	4	3	3	9	6	1	5	8	10	35	10	5	3	12	193	574	8	5
	Q	CAA	0	0	2	1	1	0	0	7	2	1	6	1	1	1	3	2	3	0	2	3	3	4	2	1	5	5	1	1	2	0	1	1	1	5	1	0	3	3	3	7	1	0	7	2	19	428	170
		CAG	2	0	1	1	1	0	3	0	2	0	2	0	1	1	0	7	3	0	2	5	3	3	1	2	4	3	2	0	2	1	1	0	0	6	2	2	5	1	6	2	1	0	4	4	11	339	198
	D	GAC	1	1	0	0	2	0	1	0	1	0	1	0	1	1	1	1	0	0	1	0	0	4	0	0	2	5	1	0	0	4	1	2	7	5	2	3	4	0	3	2	0	0	1	8	40	7	0
		GAT	0	1	0	2	2	1	0	1	0	0	2	2	1	0	5	0	2	2	2	4	1	8	2	3	11	1	0	1	1	5	2	2	9	6	0	3	4	3	10	5	1	3	9	15	62	10	5
	E	GAA	0	0	2	1	3	0	0	4	6	1	3	1	1	1	9	0	1	1	1	3	2	7	0	4	7	4	0	3	3	5	1	3	6	6	4	2	6	7	9	3	3	0	9	8	20	35	15
		GAG	1	1	1	2	3	4	3	3	1	0	3	1	3	3	5	1	0	1	0	2	0	7	2	3	2	3	1	0	2	3	0	0	7	4	3	1	2	1	3	8	0	1	6	3	15	20	11
	K	AAA	1	2	0	0	1	0	0	5	0	1	6	3	1	0	0	1	1	1	5	6	2	4	2	1	5	2	1	1	6	3	0	0	5	10	1	1	7	3	7	10	3	3	13	6	21	37	16
		AAG	0	2	0	1	0	0	1	2	6	0	2	2	0	1	3	1	1	0	3	3	0	2	0	3	5	1	1	1	0	2	1	0	5	2	0	0	4	1	5	12	2	6	5	9	18	13	6
	H	CAC	1	1	2	8	18	1	4	3	1	2	1	2	0	0	3	1	1	1	0	4	3	1	0	0	3	1	2	0	1	0	0	0	0	1	0	0	1	1	6	3	0	0	4	2	9	10	10
		CAT	1	2	3	5	19	1	1	2	2	0	2	3	1	0	2	1	0	0	1	2	0	2	0	3	1	2	0	0	2	1	0	0	1	3	0	1	3	0	5	3	0	0	1	9	15	13	6
	R	CGA	0	1	0	0	0	1	1	1	0	0	1	1	1	0	1	2	2	0	2	4	0	0	2	0	0	2	0	0	0	4	1	0	2	2	0	1	1	2	1	2	0	1	1	0	6	13	3
		CGG	1	0	1	0	1	0	1	0	0	0	0	0	0	0	1	0	1	0	0	3	0	1	0	0	1	1	0	0	0	0	0	0	3	2	0	0	1	0	3	1	1	0	1	1	6	8	3
		CGC	1	1	1	1	1	0	2	0	0	0	1	0	1	0	1	1	0	1	1	1	0	1	0	2	3	1	0	0	1	1	0	1	3	3	1	1	0	2	4	1	0	0	0	0	6	6	5
		CGT	1	0	2	2	1	0	5	0	0	0	1	1	0	1	3	1	0	0	2	4	1	1	0	0	3	1	0	1	1	2	1	0	3	0	2	0	1	0	6	4	2	0	2	1	4	20	5
		AGA	0	0	1	0	0	0	1	2	1	0	1	1	0	0	1	0	0	0	0	2	0	0	1	0	0	2	0	0	1	2	0	1	0	1	0	0	1	1	3	1	1	0	1	1	3	3	0
		AGG	0	1	1	0	1	2	0	2	0	0	0	0	0	0	1	0	0	0	0	1	0	1	0	0	1	0	0	0	0	1	0	0	0	0	0	0	2	0	0	2	0	1	1	1	0	0	0
	total Sman		557	803	1381	524	1149	254	813	1129	907	648	1563	763	517	524	1479	559	438	326	1000	1433	883	1029	233	434	1466	887	217	168	689	960	277	412	1444	813	218	256	723	259	673	1013	239	279	907	548	1499	1111	510
	freq (codons)		0.0117377	0.0169217	0.0291019	0.0110423	0.0242129	0.00535255	0.0171324	0.0237915	0.0191132	0.0136553	0.0329372	0.0160787	0.0108948	0.0110423	0.031167	0.0117798	0.00922999	0.00686981	0.021073	0.0301977	0.0186075	0.0216842	0.00491002	0.0091457	0.0308931	0.0186918	0.00457285	0.00354027	0.0145193	0.0202301	0.00583723	0.00868209	0.0304295	0.0171324	0.00459392	0.0053947	0.0152358	0.00545792	0.0141822	0.021347	0.00503646	0.00587938	0.0191132	0.011548	0.0315885	0.0234121	0.0107472
	Conserved		517	383	536	231	480	98	407	828	106	207	473	83	138	90	331	38	95	50	154	144	235	204	32	86	396	264	58	42	152	264	37	85	575	140	34	50	122	81	215	209	28	49	166	188	574	428	198
	freq (cons)		0.928187	0.476961	0.388125	0.44084	0.417755	0.385827	0.500615	0.733392	0.116869	0.319444	0.302623	0.108781	0.266925	0.171756	0.2238	0.0679785	0.216895	0.153374	0.154	0.100488	0.266138	0.198251	0.137339	0.198157	0.270123	0.297632	0.267281	0.25	0.22061	0.275	0.133574	0.206311	0.398199	0.172202	0.155963	0.195312	0.168741	0.312741	0.319465	0.206318	0.117155	0.175627	0.183021	0.343066	0.382922	0.385239	0.388235
	Variable		40	420	845	293	669	156	406	301	801	441	1090	680	379	434	1148	521	343	276	846	1289	648	825	201	348	1070	623	159	126	537	696	240	327	869	673	184	206	601	178	458	804	211	230	741	360	925	683	312
	freq (var)		0.0718133	0.523039	0.611875	0.55916	0.582245	0.614173	0.499385	0.266608	0.883131	0.680556	0.697377	0.891219	0.733075	0.828244	0.7762	0.932021	0.783105	0.846626	0.846	0.899512	0.733862	0.801749	0.862661	0.801843	0.729877	0.702368	0.732719	0.75	0.77939	0.725	0.866426	0.793689	0.601801	0.827798	0.844037	0.804688	0.831259	0.687259	0.680535	0.793682	0.882845	0.824373	0.816979	0.656934	0.617078	0.614761	0.611765
	syn changes		0	268	593	203	452	107	275	0	464	253	559	471	245	289	748	398	262	224	671	998	503	598	138	255	746	514	130	107	435	598	201	291	716	372	101	109	345	91	198	521	133	137	449	193	406	339	170
	freq (syn)		0	0.333748	0.429399	0.387405	0.393386	0.42126	0.338253	0	0.511577	0.390432	0.357646	0.6173	0.473888	0.551527	0.505747	0.711986	0.598174	0.687117	0.671	0.696441	0.569649	0.581147	0.592275	0.587558	0.508868	0.579481	0.599078	0.636905	0.63135	0.622917	0.725632	0.706311	0.495845	0.457565	0.463303	0.425781	0.477178	0.351351	0.294205	0.514314	0.556485	0.491039	0.495039	0.35219	0.270847	0.305131	0.333333
	no syn chang		40	152	252	90	217	49	131	301	337	188	531	209	134	145	400	123	81	52	175	291	145	227	63	93	324	109	29	19	102	98	39	36	153	301	83	97	256	87	260	283	78	93	292	167	519	344	142
	freq (ns)		0.0718133	0.18929	0.182476	0.171756	0.18886	0.192913	0.161132	0.266608	0.371555	0.290123	0.339731	0.273919	0.259188	0.276718	0.270453	0.220036	0.184932	0.159509	0.175	0.20307	0.164213	0.220603	0.270386	0.214286	0.22101	0.122886	0.133641	0.113095	0.148041	0.102083	0.140794	0.0873786	0.105956	0.370234	0.380734	0.378906	0.35408	0.335907	0.38633	0.279368	0.32636	0.333333	0.32194	0.304745	0.346231	0.309631	0.278431
[truncated: 24 more columns]
